# Supplementary material for: N′-[(1E)-1-(3,5-Dichloro-2-hy­droxy­phen­yl)propyl­idene]-4-meth­oxy­benzohydrazide monohydrate
Source: Acta Crystallogr Sect E Struct Rep Online. 2010 Sep 25;66(Pt 10):o2620. doi: 10.1107/S1600536810037293 (PMC2983233; doi:10.1107/S1600536810037293)
Supplement: Supplementary file 1 [file e-66-o2620-sup1.cif]

##############################################################################
###                                                                        ###
###        Electronic paper (Acta Crystallographica Section E)             ###
###                                                                        ###
##############################################################################
#                                                                            #
# This CIF contains the data in a paper accepted for publication in Acta     #
# Crystallographica Section E. It conforms to the requirements of Notes      #
# for Authors for Section E, and has been peer reviewed under the auspices   #
# of the IUCr Commission on Journals.                                        #
#                                                                            #
# Full details of the Crystallographic Information File format               #
# are given in the paper "The Crystallographic Information File (CIF):       #
# a New Standard Archive File for Crystallography" by S. R. Hall, F. H.      #
# Allen and I. D. Brown [Acta Cryst. (1991), A47, 655-685].                  #
#                                                                            #
# The current version of the core CIF dictionary is obtainable from          #
# ftp://ftp.iucr.org/pub/cif_core.dic. The current version number is 2.4.    #
#                                                                            #
# Software is freely available for graphical display of the structure(s) in  #
# this CIF.  For information consult the CIF home page http://www.iucr.org/  #
# cif/home.html                                                              #
#                                                                            #
# This file may be used for bona fide research purposes within the           #
# scientific community so long as proper attribution is given to the journal # 
# article from which it was obtained.                                        #
#                                                                            #
##############################################################################
                                             
data_global
_audit_creation_method     SHELXL-97
_journal_date_recd_electronic     2010-08-09
_journal_date_accepted     2010-09-17
_journal_name_full     'Acta Crystallographica, Section E'
_journal_year     2010
_journal_volume     66
_journal_issue     10
_journal_page_first     o2620
_journal_page_last     o2620
_journal_paper_category     QO
_journal_coeditor_code     FL2314
_publ_contact_author_name     'Mr. Jian-Guo Chang'
_publ_contact_author_address
; Department of Material Science and Chemical Engineering
  Taishan University,
  271021 Taian,Shandong,
  People's Republic of China
;
_publ_contact_author_email     tsucjg@163.com
_publ_contact_author_fax     '+86 538 6715156'
_publ_contact_author_phone     '+86 538 6715156'
_publ_section_title
;\
<i>N</i>'-[(1<i>E</i>)-1-(3,5-Dichloro-2-hydroxyphenyl)propylidene]-4-\
methoxybenzohydrazide monohydrate
;
loop_
    _publ_author_name
    _publ_author_footnote
    _publ_author_address
    'Chun-Hong He' .
; Department of Material Science and Chemical Engineering
  Taishan University,
  271021 Taian
  Shandong,
  People's Republic of China
;
    'Jian-Ping Zhang' .
; Department of Material Science and Chemical Engineering
  Taishan University,
  271021 Taian
  Shandong,
  People's Republic of China
;
    'Jian-Guo Chang' .
; Department of Material Science and Chemical Engineering
  Taishan University,
  271021 Taian
  Shandong,
  People's Republic of China
;
data_I
_chemical_name_systematic
;
<i>N</i>'-[(1<i>E</i>)-1-(3,5-Dichloro-2-hydroxyphenyl)propylidene]-4-
methoxybenzohydrazide monohydrate
;
_chemical_name_common     ?
_chemical_formula_moiety     'C17 H16 Cl2 N2 O3, H2 O'
_chemical_formula_sum     'C17 H18 Cl2 N2 O4 '
_chemical_formula_structural     ?
_chemical_formula_analytical     ?
_chemical_formula_iupac     'C17 H16 Cl2 N2 O3, H2 O'
_chemical_formula_weight     385.23
_chemical_melting_point     ?
_symmetry_cell_setting     monoclinic
_symmetry_space_group_name_H-M     'C 2/c'
_symmetry_space_group_name_Hall     '-C 2yc'
loop_
    _symmetry_equiv_pos_as_xyz
    'x, y, z'
    '-x, y, -z+1/2'
    'x+1/2, y+1/2, z'
    '-x+1/2, y+1/2, -z+1/2'
    '-x, -y, -z'
    'x, -y, z-1/2'
    '-x+1/2, -y+1/2, -z'
    'x+1/2, -y+1/2, z-1/2'
_cell_length_a     32.925(3)
_cell_length_b     7.3733(7)
_cell_length_c     15.1252(13)
_cell_angle_alpha     90.00
_cell_angle_beta     92.319(2)
_cell_angle_gamma     90.00
_cell_volume     3668.9(6)
_cell_formula_units_Z     8
_cell_measurement_reflns_used     2261
_cell_measurement_theta_min     2.70
_cell_measurement_theta_max     22.78
_cell_measurement_temperature     295(2)
_exptl_crystal_description     block
_exptl_crystal_colour     colourless
_exptl_crystal_size_max     0.21
_exptl_crystal_size_mid     0.16
_exptl_crystal_size_min     0.11
_exptl_crystal_density_diffrn     1.395
_exptl_crystal_density_meas     ?
_exptl_crystal_density_method     'not measured'
_exptl_crystal_F_000     1600
_exptl_absorpt_coefficient_mu     0.378
_exptl_absorpt_correction_type     multi-scan
_exptl_absorpt_process_details     '(SADABS; Sheldrick, 2003)'
_exptl_absorpt_correction_T_min     0.9249
_exptl_absorpt_correction_T_max     0.9596
_exptl_special_details
;
;
_diffrn_ambient_temperature     295(2)
_diffrn_radiation_type     MoK\a
_diffrn_radiation_wavelength     0.71073
_diffrn_radiation_source     'fine-focus sealed tube'
_diffrn_radiation_monochromator     graphite
_diffrn_measurement_device_type     'Bruker APEXII CCD area-detector'
_diffrn_measurement_method     '\f and \w'
_diffrn_detector_area_resol_mean     ?
_diffrn_reflns_number     9328
_diffrn_reflns_av_R_equivalents     0.0268
_diffrn_reflns_av_sigmaI/netI     0.0300
_diffrn_reflns_theta_min     2.48
_diffrn_reflns_theta_max     25.05
_diffrn_reflns_theta_full     25.05
_diffrn_measured_fraction_theta_max     0.999
_diffrn_measured_fraction_theta_full     0.999
_diffrn_reflns_limit_h_min     -38
_diffrn_reflns_limit_h_max     31
_diffrn_reflns_limit_k_min     -7
_diffrn_reflns_limit_k_max     8
_diffrn_reflns_limit_l_min     -17
_diffrn_reflns_limit_l_max     18
_diffrn_standards_number     ?
_diffrn_standards_interval_count     ?
_diffrn_standards_interval_time     ?
_diffrn_standards_decay_%     ?
_refine_special_details
;
Refinement of <i>F</i>^2^ against ALL reflections. The weighted <i>R</i>-factor
<i>wR</i> and goodness of fit <i>S</i> are based on <i>F</i>^2^, conventional
<i>R</i>-factors <i>R</i> are based on <i>F</i>, with <i>F</i> set to zero for
negative <i>F</i>^2^. The threshold expression of <i>F</i>^2^ >
\s(<i>F</i>^2^) is used only for calculating <i>R</i>-factors(gt) <i>etc</i>.
and is not relevant to the choice of reflections for refinement.
<i>R</i>-factors based on <i>F</i>^2^ are statistically about twice as large
as those based on <i>F</i>, and <i>R</i>- factors based on ALL data will be
even larger.
;
_reflns_number_total     3242
_reflns_number_gt     2320
_reflns_threshold_expression     I>2\s(I)
_refine_ls_structure_factor_coef     Fsqd
_refine_ls_matrix_type     full
_refine_ls_R_factor_all     0.0638
_refine_ls_R_factor_gt     0.0421
_refine_ls_wR_factor_gt     0.1109
_refine_ls_wR_factor_ref     0.1267
_refine_ls_goodness_of_fit_ref     1.010
_refine_ls_restrained_S_all     1.010
_refine_ls_number_reflns     3242
_refine_ls_number_parameters     230
_refine_ls_number_restraints     0
_refine_ls_hydrogen_treatment     constr
_refine_ls_weighting_scheme     calc
_refine_ls_weighting_details
         'calc w=1/[\s^2^(Fo^2^)+(0.0624P)^2^+2.1699P] where P=(Fo^2^+2Fc^2^)/3'
_atom_sites_solution_hydrogens     geom
_atom_sites_solution_primary     direct
_atom_sites_solution_secondary     difmap
_refine_ls_shift/su_max     0.001
_refine_ls_shift/su_mean     0.000
_refine_diff_density_max     0.285
_refine_diff_density_min     -0.389
_refine_ls_extinction_method     'SHELXL97 (Sheldrick, 2008)'
_refine_ls_extinction_coef     0.0014(2)
loop_
    _atom_type_symbol
    _atom_type_description
    _atom_type_scat_dispersion_real
    _atom_type_scat_dispersion_imag
    _atom_type_scat_source
    'C' 'C' 0.0033 0.0016
                         'International Tables Vol C Tables 4.2.6.8 and 6.1.1.4'
    'H' 'H' 0.0000 0.0000
                         'International Tables Vol C Tables 4.2.6.8 and 6.1.1.4'
    'N' 'N' 0.0061 0.0033
                         'International Tables Vol C Tables 4.2.6.8 and 6.1.1.4'
    'O' 'O' 0.0106 0.0060
                         'International Tables Vol C Tables 4.2.6.8 and 6.1.1.4'
    'Cl' 'Cl' 0.1484 0.1585
                         'International Tables Vol C Tables 4.2.6.8 and 6.1.1.4'
_computing_data_collection     'APEX2 (Bruker, 2005)'
_computing_cell_refinement     'SAINT (Bruker, 2005)'
_computing_data_reduction     'SAINT (Bruker, 2005)'
_computing_structure_solution     'SHELXS97 (Sheldrick, 2008)'
_computing_structure_refinement     'SHELXL97 (Sheldrick, 2008)'
_computing_molecular_graphics     'SHELXTL (Sheldrick, 2008)'
_computing_publication_material     'SHELXTL (Sheldrick, 2008)'
loop_
    _atom_site_type_symbol
    _atom_site_label
    _atom_site_fract_x
    _atom_site_fract_y
    _atom_site_fract_z
    _atom_site_U_iso_or_equiv
    _atom_site_adp_type
    _atom_site_calc_flag
    _atom_site_refinement_flags
    _atom_site_occupancy
    _atom_site_disorder_assembly
    _atom_site_disorder_group
    Cl Cl1 0.90858(2) 0.20782(14) 0.56665(4) 0.0858(3) Uani d . 1 . .
    Cl Cl2 0.96867(2) 0.10906(15) 0.90003(5) 0.0939(4) Uani d . 1 . .
    N N1 0.78571(6) 0.0580(3) 0.76338(12) 0.0430(5) Uani d . 1 . .
    N N2 0.74565(5) 0.0416(3) 0.78172(11) 0.0449(5) Uani d . 1 . .
    H H2 0.7378 0.0201 0.8342 0.054 Uiso calc R 1 . .
    O O1 0.83142(5) 0.1268(2) 0.64024(10) 0.0538(5) Uani d . 1 . .
    H H1 0.8097 0.1104 0.6635 0.081 Uiso calc R 1 . .
    O O2 0.73122(5) 0.0679(2) 0.63564(10) 0.0550(5) Uani d . 1 . .
    O O3 0.55192(6) 0.1318(3) 0.76671(15) 0.0877(7) Uani d . 1 . .
    O O4 0.28854(6) 0.0811(2) 0.04707(10) 0.0605(5) Uani d D 1 . .
    H H18 0.2830 0.0895 -0.0081 0.091 Uiso d RD 1 . .
    H H19 0.3050 0.1670 0.0597 0.091 Uiso d RD 1 . .
    C C1 0.86185(7) 0.1190(3) 0.70224(14) 0.0445(6) Uani d . 1 . .
    C C2 0.90114(8) 0.1561(4) 0.67682(15) 0.0528(6) Uani d . 1 . .
    C C3 0.93372(8) 0.1525(4) 0.73556(18) 0.0636(7) Uani d . 1 . .
    H H3 0.9597 0.1786 0.7172 0.076 Uiso calc R 1 . .
    C C4 0.92734(8) 0.1095(4) 0.82283(17) 0.0596(7) Uani d . 1 . .
    C C5 0.88941(7) 0.0692(3) 0.85008(16) 0.0503(6) Uani d . 1 . .
    H H5 0.8860 0.0387 0.9090 0.060 Uiso calc R 1 . .
    C C6 0.85555(7) 0.0729(3) 0.79125(14) 0.0409(5) Uani d . 1 . .
    C C7 0.81465(7) 0.0354(3) 0.82230(14) 0.0397(5) Uani d . 1 . .
    C C8 0.80792(7) -0.0152(3) 0.91630(14) 0.0437(5) Uani d . 1 . .
    H H8A 0.8310 -0.0844 0.9394 0.052 Uiso calc R 1 . .
    H H8B 0.7840 -0.0916 0.9186 0.052 Uiso calc R 1 . .
    C C9 0.80230(9) 0.1511(4) 0.97375(16) 0.0606(7) Uani d . 1 . .
    H H9A 0.8275 0.2160 0.9799 0.091 Uiso calc R 1 . .
    H H9B 0.7939 0.1141 1.0311 0.091 Uiso calc R 1 . .
    H H9C 0.7819 0.2284 0.9466 0.091 Uiso calc R 1 . .
    C C10 0.71868(7) 0.0615(3) 0.71071(14) 0.0418(5) Uani d . 1 . .
    C C11 0.67535(7) 0.0788(3) 0.72990(14) 0.0422(5) Uani d . 1 . .
    C C12 0.66180(7) 0.1335(3) 0.81114(15) 0.0505(6) Uani d . 1 . .
    H H12 0.6807 0.1569 0.8570 0.061 Uiso calc R 1 . .
    C C13 0.62131(8) 0.1540(4) 0.82595(17) 0.0584(7) Uani d . 1 . .
    H H13 0.6130 0.1909 0.8812 0.070 Uiso calc R 1 . .
    C C14 0.59297(8) 0.1198(4) 0.75892(19) 0.0593(7) Uani d . 1 . .
    C C15 0.60576(8) 0.0678(4) 0.67635(18) 0.0621(7) Uani d . 1 . .
    H H15 0.5867 0.0458 0.6306 0.075 Uiso calc R 1 . .
    C C16 0.64623(7) 0.0488(3) 0.66187(16) 0.0522(6) Uani d . 1 . .
    H H16 0.6545 0.0154 0.6061 0.063 Uiso calc R 1 . .
    C C17 0.53716(10) 0.1785(6) 0.8521(2) 0.1014(12) Uani d . 1 . .
    H H17A 0.5465 0.0903 0.8950 0.152 Uiso calc R 1 . .
    H H17B 0.5080 0.1802 0.8491 0.152 Uiso calc R 1 . .
    H H17C 0.5472 0.2962 0.8692 0.152 Uiso calc R 1 . .
loop_
    _atom_site_aniso_label
    _atom_site_aniso_U_11
    _atom_site_aniso_U_22
    _atom_site_aniso_U_33
    _atom_site_aniso_U_12
    _atom_site_aniso_U_13
    _atom_site_aniso_U_23
    Cl1 0.0798(6) 0.1289(8) 0.0498(4) -0.0187(5) 0.0173(4) -0.0021(4)
    Cl2 0.0387(4) 0.1699(10) 0.0722(5) 0.0028(4) -0.0099(3) 0.0112(5)
    N1 0.0393(11) 0.0532(12) 0.0363(10) 0.0011(9) -0.0018(8) 0.0007(9)
    N2 0.0402(11) 0.0603(13) 0.0340(10) -0.0005(9) -0.0003(8) 0.0058(9)
    O1 0.0489(10) 0.0745(12) 0.0378(9) -0.0036(9) -0.0019(7) 0.0026(8)
    O2 0.0523(10) 0.0788(12) 0.0337(9) 0.0002(9) -0.0012(7) 0.0023(8)
    O3 0.0422(11) 0.1199(19) 0.1009(17) 0.0046(11) 0.0012(11) -0.0046(14)
    O4 0.0738(12) 0.0694(12) 0.0379(9) -0.0159(9) -0.0028(8) 0.0036(8)
    C1 0.0480(14) 0.0468(13) 0.0385(12) 0.0019(11) -0.0019(10) -0.0035(10)
    C2 0.0504(15) 0.0648(16) 0.0439(13) 0.0003(12) 0.0082(11) -0.0045(12)
    C3 0.0432(15) 0.085(2) 0.0629(17) 0.0017(13) 0.0084(13) -0.0052(15)
    C4 0.0411(14) 0.082(2) 0.0554(15) 0.0071(13) -0.0029(12) -0.0018(14)
    C5 0.0442(14) 0.0633(16) 0.0432(13) 0.0097(11) -0.0017(11) 0.0019(11)
    C6 0.0415(13) 0.0423(13) 0.0388(12) 0.0050(10) -0.0013(9) -0.0020(10)
    C7 0.0445(13) 0.0384(12) 0.0359(11) 0.0038(10) -0.0023(10) -0.0016(9)
    C8 0.0425(13) 0.0489(13) 0.0395(12) 0.0017(10) -0.0031(10) 0.0053(10)
    C9 0.0770(18) 0.0666(17) 0.0383(13) -0.0001(14) 0.0055(12) -0.0033(12)
    C10 0.0462(13) 0.0414(13) 0.0374(13) -0.0004(10) -0.0044(10) 0.0002(10)
    C11 0.0426(13) 0.0409(12) 0.0425(12) -0.0026(10) -0.0062(10) 0.0040(10)
    C12 0.0459(14) 0.0614(16) 0.0436(13) 0.0016(12) -0.0049(11) -0.0010(11)
    C13 0.0532(16) 0.0683(18) 0.0541(15) 0.0056(13) 0.0049(13) 0.0004(13)
    C14 0.0417(14) 0.0641(17) 0.0719(18) 0.0013(12) 0.0004(13) 0.0059(14)
    C15 0.0477(16) 0.0732(19) 0.0638(17) -0.0041(13) -0.0179(13) -0.0016(14)
    C16 0.0525(15) 0.0557(15) 0.0476(14) -0.0007(12) -0.0073(11) -0.0025(11)
    C17 0.0529(19) 0.139(3) 0.114(3) 0.009(2) 0.0225(19) -0.006(3)
_geom_special_details
;
All e.s.d.'s (except the e.s.d. in the dihedral angle between two l.s. planes)
are estimated using the full covariance matrix. The cell e.s.d.'s are taken
into account individually in the estimation of e.s.d.'s in distances, angles
and torsion angles; correlations between e.s.d.'s in cell parameters are only
used when they are defined by crystal symmetry. An approximate (isotropic)
treatment of cell e.s.d.'s is used for estimating e.s.d.'s involving l.s.
planes.
;
loop_
    _geom_bond_atom_site_label_1
    _geom_bond_atom_site_label_2
    _geom_bond_site_symmetry_2
    _geom_bond_distance
    _geom_bond_publ_flag
    Cl1 C2 . 1.736(2) ?
    Cl2 C4 . 1.757(3) ?
    N1 C7 . 1.289(3) ?
    N1 N2 . 1.364(3) ?
    N2 C10 . 1.374(3) ?
    N2 H2 . 0.8600 ?
    O1 C1 . 1.346(3) ?
    O1 H1 . 0.8200 ?
    O2 C10 . 1.225(3) ?
    O3 C14 . 1.364(3) ?
    O3 C17 . 1.440(4) ?
    O4 H18 . 0.8499 ?
    O4 H19 . 0.8500 ?
    C1 C2 . 1.392(3) ?
    C1 C6 . 1.412(3) ?
    C2 C3 . 1.365(3) ?
    C3 C4 . 1.382(4) ?
    C3 H3 . 0.9300 ?
    C4 C5 . 1.364(3) ?
    C5 C6 . 1.398(3) ?
    C5 H5 . 0.9300 ?
    C6 C7 . 1.470(3) ?
    C7 C8 . 1.495(3) ?
    C8 C9 . 1.519(3) ?
    C8 H8A . 0.9700 ?
    C8 H8B . 0.9700 ?
    C9 H9A . 0.9600 ?
    C9 H9B . 0.9600 ?
    C9 H9C . 0.9600 ?
    C10 C11 . 1.473(3) ?
    C11 C12 . 1.384(3) ?
    C11 C16 . 1.395(3) ?
    C12 C13 . 1.369(3) ?
    C12 H12 . 0.9300 ?
    C13 C14 . 1.373(4) ?
    C13 H13 . 0.9300 ?
    C14 C15 . 1.388(4) ?
    C15 C16 . 1.366(4) ?
    C15 H15 . 0.9300 ?
    C16 H16 . 0.9300 ?
    C17 H17A . 0.9600 ?
    C17 H17B . 0.9600 ?
    C17 H17C . 0.9600 ?
loop_
    _geom_angle_atom_site_label_1
    _geom_angle_atom_site_label_2
    _geom_angle_atom_site_label_3
    _geom_angle_site_symmetry_1
    _geom_angle_site_symmetry_3
    _geom_angle
    _geom_angle_publ_flag
    C7 N1 N2 . . 122.80(18) ?
    N1 N2 C10 . . 115.55(18) ?
    N1 N2 H2 . . 122.2 ?
    C10 N2 H2 . . 122.2 ?
    C1 O1 H1 . . 109.5 ?
    C14 O3 C17 . . 117.7(2) ?
    H18 O4 H19 . . 106.0 ?
    O1 C1 C2 . . 118.2(2) ?
    O1 C1 C6 . . 122.7(2) ?
    C2 C1 C6 . . 119.0(2) ?
    C3 C2 C1 . . 122.1(2) ?
    C3 C2 Cl1 . . 119.4(2) ?
    C1 C2 Cl1 . . 118.50(18) ?
    C2 C3 C4 . . 118.7(2) ?
    C2 C3 H3 . . 120.6 ?
    C4 C3 H3 . . 120.6 ?
    C5 C4 C3 . . 121.0(2) ?
    C5 C4 Cl2 . . 119.5(2) ?
    C3 C4 Cl2 . . 119.5(2) ?
    C4 C5 C6 . . 121.3(2) ?
    C4 C5 H5 . . 119.3 ?
    C6 C5 H5 . . 119.3 ?
    C5 C6 C1 . . 117.9(2) ?
    C5 C6 C7 . . 120.7(2) ?
    C1 C6 C7 . . 121.45(19) ?
    N1 C7 C6 . . 114.57(19) ?
    N1 C7 C8 . . 123.8(2) ?
    C6 C7 C8 . . 121.57(18) ?
    C7 C8 C9 . . 111.64(19) ?
    C7 C8 H8A . . 109.3 ?
    C9 C8 H8A . . 109.3 ?
    C7 C8 H8B . . 109.3 ?
    C9 C8 H8B . . 109.3 ?
    H8A C8 H8B . . 108.0 ?
    C8 C9 H9A . . 109.5 ?
    C8 C9 H9B . . 109.5 ?
    H9A C9 H9B . . 109.5 ?
    C8 C9 H9C . . 109.5 ?
    H9A C9 H9C . . 109.5 ?
    H9B C9 H9C . . 109.5 ?
    O2 C10 N2 . . 119.8(2) ?
    O2 C10 C11 . . 123.0(2) ?
    N2 C10 C11 . . 117.13(19) ?
    C12 C11 C16 . . 117.7(2) ?
    C12 C11 C10 . . 123.3(2) ?
    C16 C11 C10 . . 118.9(2) ?
    C13 C12 C11 . . 121.9(2) ?
    C13 C12 H12 . . 119.1 ?
    C11 C12 H12 . . 119.1 ?
    C12 C13 C14 . . 119.7(2) ?
    C12 C13 H13 . . 120.1 ?
    C14 C13 H13 . . 120.1 ?
    O3 C14 C13 . . 124.8(3) ?
    O3 C14 C15 . . 115.7(2) ?
    C13 C14 C15 . . 119.5(2) ?
    C16 C15 C14 . . 120.4(2) ?
    C16 C15 H15 . . 119.8 ?
    C14 C15 H15 . . 119.8 ?
    C15 C16 C11 . . 120.7(2) ?
    C15 C16 H16 . . 119.6 ?
    C11 C16 H16 . . 119.6 ?
    O3 C17 H17A . . 109.5 ?
    O3 C17 H17B . . 109.5 ?
    H17A C17 H17B . . 109.5 ?
    O3 C17 H17C . . 109.5 ?
    H17A C17 H17C . . 109.5 ?
    H17B C17 H17C . . 109.5 ?
loop_
    _geom_torsion_atom_site_label_1
    _geom_torsion_atom_site_label_2
    _geom_torsion_atom_site_label_3
    _geom_torsion_atom_site_label_4
    _geom_torsion_site_symmetry_1
    _geom_torsion_site_symmetry_2
    _geom_torsion_site_symmetry_3
    _geom_torsion_site_symmetry_4
    _geom_torsion
    _geom_torsion_publ_flag
    C7 N1 N2 C10 . . . . -177.1(2) ?
    O1 C1 C2 C3 . . . . 179.5(2) ?
    C6 C1 C2 C3 . . . . -1.2(4) ?
    O1 C1 C2 Cl1 . . . . -0.7(3) ?
    C6 C1 C2 Cl1 . . . . 178.64(18) ?
    C1 C2 C3 C4 . . . . 0.4(4) ?
    Cl1 C2 C3 C4 . . . . -179.4(2) ?
    C2 C3 C4 C5 . . . . 0.7(4) ?
    C2 C3 C4 Cl2 . . . . -178.6(2) ?
    C3 C4 C5 C6 . . . . -1.1(4) ?
    Cl2 C4 C5 C6 . . . . 178.2(2) ?
    C4 C5 C6 C1 . . . . 0.3(4) ?
    C4 C5 C6 C7 . . . . -177.8(2) ?
    O1 C1 C6 C5 . . . . -179.9(2) ?
    C2 C1 C6 C5 . . . . 0.8(3) ?
    O1 C1 C6 C7 . . . . -1.8(3) ?
    C2 C1 C6 C7 . . . . 178.9(2) ?
    N2 N1 C7 C6 . . . . -175.44(18) ?
    N2 N1 C7 C8 . . . . 1.4(3) ?
    C5 C6 C7 N1 . . . . 174.4(2) ?
    C1 C6 C7 N1 . . . . -3.6(3) ?
    C5 C6 C7 C8 . . . . -2.6(3) ?
    C1 C6 C7 C8 . . . . 179.4(2) ?
    N1 C7 C8 C9 . . . . -88.7(3) ?
    C6 C7 C8 C9 . . . . 88.0(3) ?
    N1 N2 C10 O2 . . . . 9.7(3) ?
    N1 N2 C10 C11 . . . . -168.88(19) ?
    O2 C10 C11 C12 . . . . -157.1(2) ?
    N2 C10 C11 C12 . . . . 21.4(3) ?
    O2 C10 C11 C16 . . . . 19.2(3) ?
    N2 C10 C11 C16 . . . . -162.3(2) ?
    C16 C11 C12 C13 . . . . 1.4(4) ?
    C10 C11 C12 C13 . . . . 177.8(2) ?
    C11 C12 C13 C14 . . . . 0.0(4) ?
    C17 O3 C14 C13 . . . . -1.9(4) ?
    C17 O3 C14 C15 . . . . 177.7(3) ?
    C12 C13 C14 O3 . . . . 178.4(2) ?
    C12 C13 C14 C15 . . . . -1.1(4) ?
    O3 C14 C15 C16 . . . . -178.9(3) ?
    C13 C14 C15 C16 . . . . 0.7(4) ?
    C14 C15 C16 C11 . . . . 0.8(4) ?
    C12 C11 C16 C15 . . . . -1.9(4) ?
    C10 C11 C16 C15 . . . . -178.4(2) ?
loop_
    _geom_hbond_atom_site_label_D
    _geom_hbond_atom_site_label_H
    _geom_hbond_atom_site_label_A
    _geom_hbond_site_symmetry_A
    _geom_hbond_distance_DH
    _geom_hbond_distance_HA
    _geom_hbond_distance_DA
    _geom_hbond_angle_DHA
    _geom_hbond_publ_flag
    O1 H1 N1 . 0.82 1.77 2.494(2) 145.5 y
    N2 H2 O4 5_656 0.86 2.16 3.004(2) 167.9 y
    O4 H18 O2 2_655 0.85 1.97 2.815(2) 171.1 y
    O4 H19 O1 8_455 0.85 2.11 2.908(2) 155.4 y
