# Supplementary material for: N′-[(1E)-1-(3,5-Dichloro-2-hy­droxy­phen­yl)propyl­idene]-4-meth­oxy­benzohydrazide monohydrate
Source: Acta Crystallogr Sect E Struct Rep Online. 2010 Sep 25;66(Pt 10):o2620. doi: 10.1107/S1600536810037293 (PMC2983233; doi:10.1107/S1600536810037293)
Supplement: Supplementary file 2 [file e-66-o2620-Isup2.hkl]

# 
# h,k,l, Fc-squared, Fo-squared, sigma(Fo-squared) and status flag 
# 
data_I
_shelx_title ' 071114d in C2/c' 
_shelx_refln_list_code          4 
_shelx_F_calc_maximum      602.82 
_exptl_crystal_F_000      1600.00 
_reflns_d_resolution_high  0.8393 
 
loop_ 
 _symmetry_equiv_pos_as_xyz 
 'x, y, z' 
 '-x, y, -z+1/2' 
 'x+1/2, y+1/2, z' 
 '-x+1/2, y+1/2, -z+1/2' 
 '-x, -y, -z' 
 'x, -y, z-1/2' 
 '-x+1/2, -y+1/2, -z' 
 'x+1/2, -y+1/2, z-1/2' 
 
_cell_length_a    32.9248 
_cell_length_b     7.3733 
_cell_length_c    15.1252 
_cell_angle_alpha  90.000 
_cell_angle_beta   92.319 
_cell_angle_gamma  90.000 
 
_shelx_F_squared_multiplier     1.000 
 
loop_ 
 _refln_index_h 
 _refln_index_k 
 _refln_index_l 
 _refln_F_squared_calc 
 _refln_F_squared_meas 
 _refln_F_squared_sigma 
 _refln_observed_status 
   4   0   0    13004.80    11303.02    177.40 o 
   6   0   0    11861.66    10897.58    167.57 o 
   8   0   0    16073.56    16024.26    149.75 o 
  10   0   0     2668.32     2008.24     29.89 o 
  12   0   0     2250.04     2715.40     38.45 o 
  14   0   0    11092.37    11498.41    118.55 o 
  16   0   0    28143.06    27863.61    260.24 o 
  18   0   0      970.15      891.14     32.51 o 
  20   0   0       26.61       41.61      8.30 o 
  22   0   0      420.94      451.93     32.21 o 
  24   0   0        4.90       15.55     26.54 o 
  26   0   0      560.85      532.39     38.08 o 
  28   0   0     2189.38     2177.02     72.54 o 
  30   0   0      788.87      804.60     48.62 o 
  32   0   0     1649.85     1658.60     68.79 o 
  34   0   0      459.87      566.02     47.18 o 
  36   0   0      408.65      376.18     66.22 o 
  38   0   0       92.13      169.52     54.62 o 
   1   1   0    13439.36    14225.12    110.69 o 
   3   1   0       67.33      110.54      4.14 o 
   5   1   0      234.27      251.22      6.49 o 
   7   1   0      734.87      800.52     17.64 o 
   9   1   0     6836.81     7037.87     66.70 o 
  11   1   0    10661.48     9974.38     91.28 o 
  13   1   0    11247.30    11949.64    108.87 o 
  15   1   0     2647.79     3208.97     46.32 o 
  17   1   0     7674.56     8215.63     86.43 o 
  19   1   0     4678.60     4813.44     55.64 o 
  21   1   0      971.48     1015.00     24.64 o 
  23   1   0      493.26      512.48     21.43 o 
  25   1   0       40.24       32.69     13.80 o 
  27   1   0     1626.85     1720.56     44.88 o 
  29   1   0      829.58      777.81     33.35 o 
  31   1   0     1137.44     1147.11     71.59 o 
  33   1   0       40.70       59.63     22.42 o 
  35   1   0      153.20      153.38     27.74 o 
  37   1   0      221.61      203.05     36.49 o 
   0   2   0    39630.07    45356.38    447.16 o 
   2   2   0    57054.64    56767.68    391.25 o 
   4   2   0     8195.50     7961.25     61.15 o 
   6   2   0     3636.43     3466.52     30.48 o 
   8   2   0     1031.18      845.28     28.31 o 
  10   2   0     1048.24      870.55     14.88 o 
  12   2   0     2499.02     2315.50     26.79 o 
  14   2   0      267.97      250.03     12.75 o 
  16   2   0      512.66      410.83     19.30 o 
  18   2   0       24.41       18.30      7.60 o 
  20   2   0       98.15       98.86     17.40 o 
  22   2   0      549.99      543.74     22.34 o 
  24   2   0      946.66      905.84     29.13 o 
  26   2   0      275.45      299.06     21.13 o 
  28   2   0     2251.01     2144.33     63.22 o 
  30   2   0      549.36      527.08     37.04 o 
  32   2   0       40.59       16.45     17.55 o 
  34   2   0       25.25       34.17     22.01 o 
  36   2   0      175.49      170.31     36.61 o 
  38   2   0       78.48      107.48     28.89 o 
   1   3   0     3075.75     3220.76     39.23 o 
   3   3   0       14.30       11.59      8.44 o 
   5   3   0     2021.44     1966.35     35.92 o 
   7   3   0     1332.43     1261.67     31.92 o 
   9   3   0      233.03      256.45     16.62 o 
  11   3   0      375.91      290.32     12.59 o 
  13   3   0     5386.06     5458.91     61.61 o 
  15   3   0     1203.70     1220.53     26.75 o 
  17   3   0     2081.47     2073.83     47.32 o 
  19   3   0      577.50      562.58     21.38 o 
  21   3   0        0.58      -10.99      9.61 o 
  23   3   0       57.65       41.00     13.78 o 
  25   3   0      178.69      215.77     25.72 o 
  27   3   0      172.53      214.36     23.77 o 
  29   3   0     1637.61     1452.33     75.35 o 
  31   3   0       68.32       41.13     21.32 o 
  33   3   0        0.47       -2.30     19.68 o 
  35   3   0      120.63       92.85     45.39 o 
   0   4   0    20253.61    21025.75    358.97 o 
   2   4   0     1810.79     1824.21     47.80 o 
   4   4   0      933.30      951.37     33.99 o 
   6   4   0      472.33      471.50     33.14 o 
   8   4   0      862.03      835.14     26.21 o 
  10   4   0     1395.09     1392.17     33.15 o 
  12   4   0      326.59      293.04     16.32 o 
  14   4   0        1.00        5.83      7.14 o 
  16   4   0     1101.57     1043.66     36.09 o 
  18   4   0      450.33      415.88     41.61 o 
  20   4   0      776.88      779.53     33.58 o 
  22   4   0      224.55      255.15     23.96 o 
  24   4   0      202.86      202.41     23.43 o 
  26   4   0      139.80      148.78     22.38 o 
  28   4   0       73.69       36.64     18.40 o 
  30   4   0      820.86      834.35     58.04 o 
  32   4   0       19.31       17.15     21.14 o 
  34   4   0       54.49        2.27     21.94 o 
   1   5   0       22.62       29.96     11.75 o 
   3   5   0      682.82      707.65     32.60 o 
   5   5   0       10.46       33.35     11.26 o 
   7   5   0     3381.98     3342.62     86.05 o 
   9   5   0      549.53      558.58     24.88 o 
  11   5   0     2113.16     2155.89     46.87 o 
  13   5   0        4.06       -8.81     11.77 o 
  15   5   0      185.58      270.76     56.17 o 
  17   5   0       32.35       64.78     18.78 o 
  19   5   0      197.16      217.20     27.28 o 
  21   5   0      496.21      510.00     37.82 o 
  23   5   0      196.72      183.55     28.17 o 
  25   5   0       73.17       71.99     20.63 o 
  27   5   0      263.33      306.24     62.22 o 
  29   5   0      602.43      531.51     37.66 o 
  31   5   0       18.36       27.03     21.39 o 
   0   6   0      952.64     1106.19     62.89 o 
   2   6   0      523.56      431.91     44.20 o 
   4   6   0       31.58       36.44     15.07 o 
   6   6   0        9.54       22.86     11.52 o 
   8   6   0      276.57      254.33     33.23 o 
  10   6   0       11.97        0.59     15.08 o 
  12   6   0       49.37       27.89     17.91 o 
  14   6   0      211.88      142.21     24.50 o 
  16   6   0      851.62      886.08     46.36 o 
  18   6   0      237.52      181.08     27.96 o 
  20   6   0       69.77       47.52     22.28 o 
  22   6   0       21.65      -17.99     16.08 o 
  24   6   0       14.19       17.16     21.05 o 
  26   6   0      108.68       94.85     51.53 o 
  28   6   0      562.56      599.52     48.18 o 
   1   7   0        0.50       -0.17     14.30 o 
   3   7   0      177.84      163.19     42.64 o 
   5   7   0      694.62      775.01     34.99 o 
   7   7   0      273.60      218.29     22.74 o 
   9   7   0        0.01        1.30     15.76 o 
  11   7   0        9.30       -5.30     16.09 o 
  13   7   0        4.82       17.41     17.06 o 
  15   7   0        4.18       15.52     19.95 o 
  17   7   0       66.92       48.68     23.32 o 
  19   7   0       56.26       55.06     25.12 o 
  21   7   0        0.08      -11.79     20.67 o 
  23   7   0        3.57      -19.09     29.76 o 
   0   8   0      192.56      216.16     41.48 o 
   2   8   0      190.83      160.37     26.79 o 
   4   8   0       45.64       51.65     16.52 o 
   6   8   0       49.04       32.81     15.65 o 
   8   8   0       63.95       47.34     21.41 o 
  10   8   0       16.92        7.28     18.92 o 
  12   8   0       54.02       62.73     23.63 o 
  14   8   0       23.81       28.18     21.78 o 
  16   8   0       61.73      100.53     29.09 o 
 -37   1   1       13.29      -10.62     24.73 o 
 -35   1   1       19.98       30.75     20.73 o 
 -33   1   1        0.13        2.28     19.52 o 
 -31   1   1       89.76       70.44     20.70 o 
 -29   1   1      750.32      661.08     38.11 o 
 -27   1   1      252.09      262.26     22.14 o 
 -25   1   1      959.33      987.43     33.00 o 
 -23   1   1     1958.72     1893.06     49.59 o 
 -21   1   1      421.01      464.77     19.42 o 
 -19   1   1     1510.17     1539.64     33.56 o 
 -17   1   1    10529.74    11056.67    108.14 o 
 -15   1   1     7432.39     7947.45     81.59 o 
 -13   1   1     4793.99     4467.53     44.10 o 
 -11   1   1        6.80       39.69      8.79 o 
  -9   1   1    15537.24    15135.58    122.56 o 
  -7   1   1    33189.98    33546.68    258.58 o 
  -5   1   1     6555.52     6515.73     58.01 o 
  -3   1   1       95.40       60.45      5.15 o 
  -1   1   1    12229.40    12117.99    136.05 o 
   1   1   1        2.57       37.14      5.67 o 
   3   1   1     1067.40      680.47     16.27 o 
   5   1   1        4.95       14.40      3.28 o 
   7   1   1    14643.45    15024.66    108.37 o 
   9   1   1    17613.83    16525.47    119.81 o 
  11   1   1    11799.25    11197.21     86.81 o 
  13   1   1      464.88      372.12      9.97 o 
  15   1   1     1798.90     1737.66     24.07 o 
  17   1   1     1242.05     1445.64     26.60 o 
  19   1   1      571.85      666.61     28.69 o 
  21   1   1      517.13      509.41     20.27 o 
  23   1   1     4370.08     4179.42     55.03 o 
  25   1   1     5678.30     5668.99     82.34 o 
  27   1   1       80.43       59.33     16.11 o 
  29   1   1     1847.01     1870.93     48.85 o 
  31   1   1      363.98      518.18     30.39 o 
  33   1   1       82.56      128.86     25.89 o 
  35   1   1       19.38       23.87     21.00 o 
  37   1   1       57.75       43.26     39.22 o 
 -38   2   1      132.20      151.64     31.31 o 
 -36   2   1       15.96       38.86     21.59 o 
 -34   2   1       46.33      122.36     28.60 o 
 -32   2   1      172.64      146.95     26.64 o 
 -30   2   1       80.17       91.06     22.65 o 
 -28   2   1     1000.75      944.75     65.76 o 
 -26   2   1      990.04      977.81     37.03 o 
 -24   2   1     1519.71     1486.83     74.49 o 
 -22   2   1      420.08      470.22     28.47 o 
 -20   2   1       94.75       94.12     11.63 o 
 -18   2   1      686.85      695.77     21.28 o 
 -16   2   1     7537.74     7542.68     80.68 o 
 -14   2   1      609.63      626.87     24.14 o 
 -12   2   1       52.34       58.32      5.36 o 
 -10   2   1    31809.91    32180.06    219.73 o 
  -8   2   1       60.03       80.19      5.68 o 
  -6   2   1    31298.34    31427.67    234.97 o 
  -4   2   1     4356.80     4606.69     55.66 o 
  -2   2   1      446.63      444.70     31.84 o 
   0   2   1   363390.16   355934.47   3636.98 o 
   2   2   1      737.41      987.92     46.68 o 
   4   2   1    20627.66    19834.19    256.73 o 
   6   2   1     8748.62     9361.13     96.57 o 
   8   2   1     1720.36     1658.44     25.44 o 
  10   2   1     3045.25     2960.41     33.05 o 
  12   2   1      225.89      213.50      8.68 o 
  14   2   1     5369.73     5292.84     50.89 o 
  16   2   1      757.62      757.03     21.64 o 
  18   2   1       17.10       31.73     10.13 o 
  20   2   1      275.21      267.30     16.34 o 
  22   2   1        1.36        1.49      8.30 o 
  24   2   1     2856.41     3038.56     48.18 o 
  26   2   1     4579.98     4568.29     62.88 o 
  28   2   1      602.56      584.51     36.55 o 
  30   2   1      719.27      698.98     43.28 o 
  32   2   1       59.37       61.42     21.67 o 
  34   2   1      109.83      148.80     27.35 o 
  36   2   1      233.97      194.29     31.72 o 
  38   2   1        1.16       -7.03     22.87 o 
 -35   3   1       36.69       39.61     24.04 o 
 -33   3   1       37.31       18.08     20.16 o 
 -31   3   1      147.64      135.23     35.37 o 
 -29   3   1     1295.46     1278.07     65.69 o 
 -27   3   1     1343.48     1351.98     46.11 o 
 -25   3   1      198.90      172.60     29.39 o 
 -23   3   1       24.82       15.72     12.13 o 
 -21   3   1      853.99      874.04     33.67 o 
 -19   3   1      616.35      516.98     26.66 o 
 -17   3   1     3183.53     3164.97     60.53 o 
 -15   3   1     4288.27     4781.08     55.71 o 
 -13   3   1     8243.59     7923.79     71.71 o 
 -11   3   1     1766.66     1929.77     30.14 o 
  -9   3   1      921.34      932.99     18.98 o 
  -7   3   1     1732.28     1501.61     29.91 o 
  -5   3   1       77.65       95.35      8.27 o 
  -3   3   1    10081.14    10111.44    104.60 o 
  -1   3   1     3071.55     3134.90     45.75 o 
   1   3   1      675.52      747.03     21.63 o 
   3   3   1    16085.09    15968.85    173.82 o 
   5   3   1     3233.94     3218.86     45.00 o 
   7   3   1     1379.35     1518.16     32.50 o 
   9   3   1      253.11      215.06     10.05 o 
  11   3   1       19.78       21.02      4.82 o 
  13   3   1      470.16      471.26     12.46 o 
  15   3   1     1790.69     1960.68     38.31 o 
  17   3   1      797.42      853.90     29.91 o 
  19   3   1     3297.54     3199.25     51.38 o 
  21   3   1     2633.79     2565.59     46.86 o 
  23   3   1      554.57      632.65     30.78 o 
  25   3   1      237.31      277.41     24.61 o 
  27   3   1      576.22      609.76     29.96 o 
  29   3   1      246.77      225.56     29.32 o 
  31   3   1      116.74      121.48     25.06 o 
  33   3   1       66.05       74.86     24.07 o 
  35   3   1      109.72       88.11     27.19 o 
 -34   4   1       11.41       27.16     34.27 o 
 -32   4   1        1.34      -35.32     64.02 o 
 -30   4   1      465.55      386.59     46.23 o 
 -28   4   1     1381.24     1381.98     49.73 o 
 -26   4   1       73.36       84.22     19.69 o 
 -24   4   1      802.73      822.68     39.81 o 
 -22   4   1      186.96      175.49     32.42 o 
 -20   4   1        7.22      -12.59     10.00 o 
 -18   4   1      856.89      808.90     36.24 o 
 -16   4   1       26.50       17.64     18.43 o 
 -14   4   1      988.54      919.49     24.12 o 
 -12   4   1       64.15       96.14     11.97 o 
 -10   4   1     2137.42     2115.43     45.44 o 
  -8   4   1     6279.18     5909.80     68.12 o 
  -6   4   1       24.85       35.46      7.62 o 
  -4   4   1        3.52       25.60      8.68 o 
  -2   4   1    30469.17    30159.02    271.23 o 
   0   4   1    10202.56    11245.38    202.94 o 
   2   4   1       18.58       17.79     12.99 o 
   4   4   1     1768.01     1649.41     34.72 o 
   6   4   1       54.26       68.55      9.26 o 
   8   4   1      132.73      128.79     10.38 o 
  10   4   1      102.49      122.66      9.97 o 
  12   4   1       12.90       17.96      9.64 o 
  14   4   1     1563.67     1557.41     35.03 o 
  16   4   1      389.82      426.20     45.22 o 
  18   4   1      280.26      382.12     24.93 o 
  20   4   1      190.59      168.28     20.11 o 
  22   4   1       30.92       46.65     15.81 o 
  24   4   1      164.85      166.96     21.91 o 
  26   4   1      156.42      153.54     22.16 o 
  28   4   1     1452.67     1279.55     48.43 o 
  30   4   1      266.89      336.59     33.97 o 
  32   4   1      218.23      264.19     33.31 o 
  34   4   1       50.07       73.67     26.90 o 
 -31   5   1       20.69       -1.39     19.55 o 
 -29   5   1      756.55      751.65     43.23 o 
 -27   5   1       35.99       42.57     20.53 o 
 -25   5   1       12.34       26.27     17.01 o 
 -23   5   1       58.01       68.37     18.74 o 
 -21   5   1        3.04        3.37     17.15 o 
 -19   5   1       57.20       62.60     20.10 o 
 -17   5   1      158.23      174.55     37.49 o 
 -15   5   1      548.79      495.78     34.34 o 
 -13   5   1     1619.71     1571.88     56.59 o 
 -11   5   1      460.34      438.82     22.57 o 
  -9   5   1       29.47       35.54      9.71 o 
  -7   5   1      197.50      134.41     15.02 o 
  -5   5   1       69.23       65.64     13.92 o 
  -3   5   1       34.90       16.28     10.72 o 
  -1   5   1      612.38      710.93     25.90 o 
   1   5   1      807.58      803.02     27.31 o 
   3   5   1      147.35      158.49     14.80 o 
   5   5   1      179.26      182.82     19.86 o 
   7   5   1       15.54       11.93      9.20 o 
   9   5   1       34.08       42.23     11.21 o 
  11   5   1      299.07      317.05     20.25 o 
  13   5   1      221.95      247.45     27.69 o 
  15   5   1        1.28       -0.63     21.38 o 
  17   5   1       28.33       -3.26     16.62 o 
  19   5   1      608.16      550.68     36.99 o 
  21   5   1       52.11      112.11     23.14 o 
  23   5   1      137.27      137.35     34.14 o 
  25   5   1      210.17      161.22     27.17 o 
  27   5   1       21.20      -16.83     24.31 o 
  29   5   1      132.25       94.32     24.53 o 
  31   5   1       28.78        5.40     17.12 o 
 -28   6   1      152.48      164.27     33.98 o 
 -26   6   1       34.47       67.08     25.51 o 
 -24   6   1      100.63       68.64     24.49 o 
 -22   6   1       10.13       15.85     19.71 o 
 -20   6   1       56.45       64.39     23.02 o 
 -18   6   1       39.04       40.06     20.43 o 
 -16   6   1       74.22       55.65     20.73 o 
 -14   6   1        1.11       18.99     17.68 o 
 -12   6   1       43.34       70.49     21.03 o 
 -10   6   1       40.39       44.93     12.63 o 
  -8   6   1       11.04      -13.01      8.68 o 
  -6   6   1        2.30        3.64      9.93 o 
  -4   6   1     2020.56     2025.11     60.68 o 
  -2   6   1     1801.80     1517.73     52.68 o 
   0   6   1       69.37       95.59     18.92 o 
   2   6   1      652.44      660.97     70.87 o 
   4   6   1        1.25      -14.64      9.76 o 
   6   6   1      535.61      540.20     28.03 o 
   8   6   1      809.11      944.88     34.66 o 
  10   6   1      144.05      137.78     17.43 o 
  12   6   1      323.94      332.17     31.83 o 
  14   6   1        0.18        9.25     15.47 o 
  16   6   1      139.33      166.24     26.19 o 
  18   6   1       17.79       11.65     17.94 o 
  20   6   1      243.45      243.17     41.22 o 
  22   6   1       18.85       14.38     18.86 o 
  24   6   1       14.01       10.92     20.61 o 
  26   6   1        0.99      -17.69     22.15 o 
  28   6   1      322.59      365.19     41.66 o 
 -23   7   1       21.69       23.47     24.33 o 
 -21   7   1        1.99        3.61     21.41 o 
 -19   7   1        0.82      -10.30     36.20 o 
 -17   7   1       16.07       26.53     36.84 o 
 -15   7   1        0.21       -3.64     19.19 o 
 -13   7   1       40.19       56.09     22.22 o 
 -11   7   1      325.48      353.90     36.56 o 
  -9   7   1       11.38       11.16     21.51 o 
  -7   7   1      142.99      121.66     23.39 o 
  -5   7   1       30.93       31.38     13.76 o 
  -3   7   1       78.80       57.72     17.42 o 
  -1   7   1       29.32       49.10     16.93 o 
   1   7   1        0.64        4.88     13.21 o 
   3   7   1       38.67       26.55     15.25 o 
   5   7   1        6.96       22.08     13.92 o 
   7   7   1      114.89      111.61     26.73 o 
   9   7   1        1.39      -11.33     20.74 o 
  11   7   1      451.67      442.42     38.90 o 
  13   7   1       73.70       26.49     22.29 o 
  15   7   1      132.59       40.72     21.99 o 
  17   7   1        6.11       11.77     22.03 o 
  19   7   1      122.39       89.62     25.94 o 
  21   7   1        0.10       16.48     20.86 o 
  23   7   1       20.01       15.32     24.86 o 
 -16   8   1        6.04       25.70     23.68 o 
 -14   8   1        5.00       -6.03     17.74 o 
 -12   8   1        4.90       16.63     20.36 o 
 -10   8   1       14.51        7.25     17.62 o 
  -8   8   1        1.15       -8.40     16.14 o 
  -6   8   1        4.50       13.62     14.16 o 
  -4   8   1       17.73       18.40     13.87 o 
  -2   8   1       11.97       15.88     16.06 o 
   0   8   1       51.28       37.26     19.73 o 
   2   8   1       40.37       26.93     17.23 o 
   4   8   1        7.95        4.11     16.57 o 
   6   8   1       20.94       38.68     20.78 o 
   8   8   1        8.09       10.71     18.32 o 
  10   8   1       17.42       42.74     21.99 o 
  12   8   1        0.03      -19.54     17.31 o 
  14   8   1        8.33       12.46     21.24 o 
 -38   0   2      225.99      149.69     54.88 o 
 -36   0   2       75.70       77.80     46.37 o 
 -34   0   2       38.42      -11.08     33.75 o 
 -32   0   2       91.38      116.71     45.60 o 
 -30   0   2      904.27      739.18     45.81 o 
 -28   0   2      215.96      237.10     34.26 o 
 -26   0   2     5051.78     5364.27    113.04 o 
 -24   0   2     4058.64     4083.93     92.24 o 
 -22   0   2       97.99      117.08     51.53 o 
 -20   0   2     1568.92     1758.54     71.07 o 
 -18   0   2     1020.42     1146.45     22.82 o 
 -16   0   2     1279.59     1041.18     21.26 o 
 -14   0   2     1073.99     1114.02     30.83 o 
 -12   0   2     1236.20     1150.20     30.00 o 
 -10   0   2   100633.77   104287.93   1090.02 o 
  -8   0   2       11.79       70.85     20.61 o 
  -6   0   2    30212.77    32831.72    510.16 o 
  -4   0   2     1862.54     2610.31     53.27 o 
  -2   0   2      314.06      525.45     18.82 o 
   0   0   2   129599.60   125467.10   1847.33 o 
   2   0   2     1730.40     1189.43     31.04 o 
   4   0   2    29224.89    27384.63    295.28 o 
   6   0   2     6818.96     7346.36     91.35 o 
   8   0   2     6087.91     6316.02     83.02 o 
  10   0   2     1189.62      953.97     26.85 o 
  12   0   2     2288.20     2804.32     50.27 o 
  14   0   2       30.94       33.34      9.98 o 
  16   0   2     5452.24     5361.50     69.65 o 
  18   0   2    13753.13    12638.62    136.22 o 
  20   0   2     1035.96     1119.80     35.00 o 
  22   0   2      459.44      451.99     32.39 o 
  24   0   2    11185.41    11300.50    178.82 o 
  26   0   2    19255.38    19259.13    348.90 o 
  28   0   2     3769.51     3736.06     95.48 o 
  30   0   2      339.89      302.95     49.73 o 
  32   0   2       83.07       54.72     25.78 o 
  34   0   2      575.24      618.34     88.76 o 
  36   0   2       21.89       17.84     39.80 o 
  38   0   2       95.61       69.82     43.28 o 
 -37   1   2      140.82      123.89     35.28 o 
 -35   1   2      238.10      226.08     30.49 o 
 -33   1   2      548.39      532.62     60.24 o 
 -31   1   2       69.70       37.53     18.61 o 
 -29   1   2       43.56       36.40     18.83 o 
 -27   1   2     1420.18     1484.26     50.62 o 
 -25   1   2      221.14      256.23     41.99 o 
 -23   1   2     4680.36     4662.37     64.51 o 
 -21   1   2     1152.53     1173.58     29.73 o 
 -19   1   2     2425.45     2195.30     31.78 o 
 -17   1   2     5436.67     6129.49     59.10 o 
 -15   1   2    23814.79    26762.37    171.59 o 
 -13   1   2     1986.23     1991.10     24.51 o 
 -11   1   2    23095.29    23892.36    192.28 o 
  -9   1   2        1.02        5.41      3.59 o 
  -7   1   2    18629.21    20473.69    163.41 o 
  -5   1   2     7930.21     8275.19     74.67 o 
  -3   1   2     2819.35     3499.86     36.03 o 
  -1   1   2    11357.50    11452.12    130.92 o 
   1   1   2      713.80      865.52     20.12 o 
   3   1   2      245.49      294.31     13.00 o 
   5   1   2     8169.43     8472.43     73.52 o 
   7   1   2    19351.94    20042.29    130.33 o 
   9   1   2     2415.00     2700.67     27.15 o 
  11   1   2     6594.80     7048.93     56.05 o 
  13   1   2     1108.81     1117.28     22.66 o 
  15   1   2     1656.68     1751.76     39.51 o 
  17   1   2      325.46      281.44     12.83 o 
  19   1   2      451.25      476.03     37.55 o 
  21   1   2     1523.68     1695.11     32.36 o 
  23   1   2     4844.37     4924.57     61.70 o 
  25   1   2     4077.66     4108.82     68.61 o 
  27   1   2      111.17       90.57     22.53 o 
  29   1   2      550.18      640.44     31.65 o 
  31   1   2     1137.84     1089.19     62.54 o 
  33   1   2      138.63      165.72     22.46 o 
  35   1   2       64.86       93.28     30.31 o 
  37   1   2       49.57      118.03     26.66 o 
 -38   2   2       77.62       75.33     26.54 o 
 -36   2   2       48.81       61.68     23.46 o 
 -34   2   2        3.00       22.65     20.83 o 
 -32   2   2        2.32       15.66     17.55 o 
 -30   2   2       82.63       52.32     26.26 o 
 -28   2   2       12.53      -22.22     20.29 o 
 -26   2   2        0.30      -36.91     24.61 o 
 -24   2   2        5.96       17.20     11.67 o 
 -22   2   2       57.43       60.98     13.41 o 
 -20   2   2     3207.58     2926.34     59.96 o 
 -18   2   2       34.37       32.27      6.90 o 
 -16   2   2       71.42       51.26      6.98 o 
 -14   2   2     2118.18     1887.65     24.59 o 
 -12   2   2        2.31       19.12      4.42 o 
 -10   2   2      110.59       64.96      6.69 o 
  -8   2   2     5792.38     5323.64     60.00 o 
  -6   2   2     2626.64     2458.30     32.91 o 
  -4   2   2     1291.80     1059.52     20.00 o 
  -2   2   2    91064.24    88040.85    902.75 o 
   0   2   2    25499.18    25427.18    660.42 o 
   2   2   2    16481.87    15529.08    322.70 o 
   4   2   2       11.38       30.55      7.44 o 
   6   2   2     2593.54     2457.89     36.80 o 
   8   2   2      166.70      144.54      9.44 o 
  10   2   2     1047.63      903.49     17.13 o 
  12   2   2    10180.73     9873.23     82.68 o 
  14   2   2      722.46      685.03     15.81 o 
  16   2   2     2518.28     2500.75     30.57 o 
  18   2   2     1046.59      968.51     30.95 o 
  20   2   2      736.16      694.01     21.61 o 
  22   2   2     1434.64     1439.01     31.67 o 
  24   2   2        4.46        1.84     10.61 o 
  26   2   2     2051.95     2075.03     50.04 o 
  28   2   2     1022.74     1007.17     36.90 o 
  30   2   2      921.84      878.20     44.37 o 
  32   2   2       60.06       71.99     22.63 o 
  34   2   2       21.30       12.17     20.52 o 
  36   2   2      109.76      115.65     27.51 o 
 -35   3   2      261.30      251.69     34.02 o 
 -33   3   2      118.28      103.45     34.55 o 
 -31   3   2       12.04       16.05     27.63 o 
 -29   3   2      474.56      528.03     50.04 o 
 -27   3   2      171.47      178.75     37.64 o 
 -25   3   2      141.72      160.41     21.37 o 
 -23   3   2       38.51       12.08     13.06 o 
 -21   3   2        0.04        7.58     10.72 o 
 -19   3   2     1064.57     1122.81     29.67 o 
 -17   3   2     2028.74     2022.06     38.84 o 
 -15   3   2       79.44       61.27      8.57 o 
 -13   3   2     5512.08     5659.83     56.82 o 
 -11   3   2     1589.18     1453.40     29.47 o 
  -9   3   2     7707.73     7595.08     77.32 o 
  -7   3   2      125.56      111.32     10.56 o 
  -5   3   2     1649.92     1877.56     36.06 o 
  -3   3   2       16.93       22.94     14.68 o 
  -1   3   2      236.34      216.63     16.53 o 
   1   3   2     5112.03     5119.48     83.14 o 
   3   3   2      317.64      324.24     19.66 o 
   5   3   2      336.64      307.98     19.04 o 
   7   3   2     2387.01     2219.70     39.82 o 
   9   3   2     7051.64     7151.92     86.22 o 
  11   3   2        0.91       12.50     10.78 o 
  13   3   2      114.43      101.23      9.81 o 
  15   3   2      874.04     1032.60     24.12 o 
  17   3   2      123.84      142.38     15.24 o 
  19   3   2        0.54       -2.29     15.43 o 
  21   3   2      164.45      148.99     15.09 o 
  23   3   2     2956.02     3046.69     49.33 o 
  25   3   2     1425.46     1461.57     40.79 o 
  27   3   2      230.57      243.93     23.89 o 
  29   3   2      613.40      640.31     40.02 o 
  31   3   2        2.88       -9.74     18.83 o 
  33   3   2      166.25      187.82     29.77 o 
  35   3   2        0.08      -16.38     20.29 o 
 -34   4   2       55.75       48.71     43.92 o 
 -32   4   2        0.25      -36.29     24.20 o 
 -30   4   2       41.37       11.32     28.29 o 
 -28   4   2        7.55        6.50     15.60 o 
 -26   4   2        0.14       -3.46     14.99 o 
 -24   4   2       77.57       83.57     18.61 o 
 -22   4   2      630.48      510.14     30.44 o 
 -20   4   2      618.65      631.84     35.65 o 
 -18   4   2      545.25      521.06     28.81 o 
 -16   4   2      205.91      228.58     16.86 o 
 -14   4   2      225.87      221.08     16.57 o 
 -12   4   2      432.55      423.88     15.88 o 
 -10   4   2     1572.35     1598.40     31.05 o 
  -8   4   2        1.39        3.06     10.07 o 
  -6   4   2     1396.96     1399.92     34.01 o 
  -4   4   2    23614.70    24065.51    224.06 o 
  -2   4   2     8054.87     7978.67    107.01 o 
   0   4   2     4972.61     5014.94     61.15 o 
   2   4   2        1.17       -6.94      7.55 o 
   4   4   2        0.05       -8.31      5.54 o 
   6   4   2        0.08        4.40      5.69 o 
   8   4   2     1088.39     1123.25     22.32 o 
  10   4   2      509.20      508.44     24.17 o 
  12   4   2     1052.42     1014.89     22.97 o 
  14   4   2      429.91      459.94     24.36 o 
  16   4   2       68.28       61.36     15.93 o 
  18   4   2       61.82       94.45     22.41 o 
  20   4   2       64.17      102.36     28.80 o 
  22   4   2       93.61      146.81     20.55 o 
  24   4   2      520.28      477.69     32.79 o 
  26   4   2      884.79      834.76     39.84 o 
  28   4   2      475.67      505.20     32.39 o 
  30   4   2      193.85      165.22     28.57 o 
  32   4   2       42.44       41.58     28.32 o 
  34   4   2        3.76      -13.34     23.59 o 
 -31   5   2        1.21        8.83     19.83 o 
 -29   5   2        8.69       13.76     29.49 o 
 -27   5   2      108.22      148.64     24.05 o 
 -25   5   2        0.18      -19.34     14.65 o 
 -23   5   2      120.33      155.98     25.11 o 
 -21   5   2       24.84       17.12     15.63 o 
 -19   5   2       54.37       26.53     21.00 o 
 -17   5   2       98.26       91.36     20.85 o 
 -15   5   2       24.72        1.38     19.71 o 
 -13   5   2       88.94       75.34     14.39 o 
 -11   5   2      278.57      336.18     18.89 o 
  -9   5   2      456.96      430.19     19.43 o 
  -7   5   2       51.73       70.15     10.62 o 
  -5   5   2     1054.42      955.20     26.79 o 
  -3   5   2     3208.98     3148.35     92.43 o 
  -1   5   2      239.52      280.89     27.01 o 
   1   5   2        3.87       -9.47      6.66 o 
   3   5   2      641.07      606.72     40.84 o 
   5   5   2      239.91      201.72     19.49 o 
   7   5   2      262.75      284.26     15.88 o 
   9   5   2      272.69      256.49     15.03 o 
  11   5   2       24.91       23.10      7.81 o 
  13   5   2      309.34      363.40     41.49 o 
  15   5   2     2682.43     2835.58     77.13 o 
  17   5   2      987.43      976.23     44.47 o 
  19   5   2      239.20      220.88     26.78 o 
  21   5   2       26.00       37.10     19.44 o 
  23   5   2      263.18      201.10     29.38 o 
  25   5   2        0.34      -13.98     19.55 o 
  27   5   2       39.39       48.80     19.25 o 
  29   5   2       12.30       -5.17     17.60 o 
  31   5   2      101.62      121.98     27.66 o 
 -28   6   2       69.91       70.06     26.95 o 
 -26   6   2       68.87       61.92     36.45 o 
 -24   6   2        5.01        6.90     20.39 o 
 -22   6   2      172.54      183.33     32.05 o 
 -20   6   2        9.55       18.56     19.98 o 
 -18   6   2       41.73       55.10     37.74 o 
 -16   6   2      174.61      150.27     26.48 o 
 -14   6   2      135.32      139.04     25.64 o 
 -12   6   2       42.33       30.66     18.21 o 
 -10   6   2      133.76      161.21     18.76 o 
  -8   6   2        0.35       -3.71      9.66 o 
  -6   6   2      612.99      563.87     28.26 o 
  -4   6   2      442.41      335.27     20.45 o 
  -2   6   2     1994.74     1816.82     46.00 o 
   0   6   2      354.46      315.83     21.84 o 
   2   6   2       73.42       77.00     16.81 o 
   4   6   2       86.87       93.57     15.62 o 
   6   6   2        0.17       10.17      9.70 o 
   8   6   2       45.70        9.86     12.68 o 
  10   6   2      346.94      374.69     24.17 o 
  12   6   2        3.97       26.55     24.09 o 
  14   6   2      394.42      422.37     40.71 o 
  16   6   2      333.28      298.66     31.81 o 
  18   6   2       25.96        1.08     29.11 o 
  20   6   2        3.74        9.51     17.20 o 
  22   6   2       16.02       -7.02     18.85 o 
  24   6   2       59.06       74.63     25.18 o 
  26   6   2       69.21       22.79     24.42 o 
  28   6   2       53.61       26.66     25.42 o 
 -23   7   2        2.74      -22.35     20.50 o 
 -21   7   2       14.34       -4.03     33.88 o 
 -19   7   2       50.64       46.07     23.77 o 
 -17   7   2       92.99      111.56     46.89 o 
 -15   7   2      122.08      115.90     33.36 o 
 -13   7   2       10.49       17.02     18.96 o 
 -11   7   2       52.14       71.41     22.08 o 
  -9   7   2        3.33        7.30     28.34 o 
  -7   7   2        0.07       10.96     12.46 o 
  -5   7   2      217.26      281.80     25.06 o 
  -3   7   2       87.56       93.93     21.13 o 
  -1   7   2       63.71       44.42     17.32 o 
   1   7   2       79.22       73.32     28.60 o 
   3   7   2        3.33       -5.90     12.24 o 
   5   7   2       24.19       58.36     41.61 o 
   7   7   2        0.80        9.91     12.08 o 
   9   7   2       57.32       65.69     21.28 o 
  11   7   2       90.41      104.08     51.78 o 
  13   7   2       73.91       93.30     23.18 o 
  15   7   2      141.55      103.46     26.14 o 
  17   7   2      140.76      133.78     31.30 o 
  19   7   2       52.98       60.82     25.52 o 
  21   7   2       21.22       -3.62     20.68 o 
  23   7   2       71.62      137.41     31.67 o 
 -14   8   2       41.72       70.74     35.29 o 
 -12   8   2        1.49      -17.30     28.60 o 
 -10   8   2        9.78       -1.05     18.01 o 
  -8   8   2        8.40       36.60     20.16 o 
  -6   8   2      135.78      102.70     20.48 o 
  -4   8   2      261.24      240.69     25.69 o 
  -2   8   2      769.97      713.73     38.37 o 
   0   8   2      100.24       75.39     21.65 o 
   2   8   2        0.51       26.38     18.40 o 
   4   8   2        2.98       21.93     17.20 o 
   6   8   2       26.18        9.72     16.72 o 
   8   8   2       14.84       -7.94     19.24 o 
  10   8   2       64.12       62.12     23.80 o 
  12   8   2      147.04      170.58     39.80 o 
  14   8   2       49.41       41.08     22.88 o 
 -37   1   3       48.52       49.17     32.62 o 
 -35   1   3      712.40      729.04     61.08 o 
 -33   1   3     1083.29     1040.41     52.54 o 
 -31   1   3       15.07       -0.62     17.65 o 
 -29   1   3        2.47        8.95     16.77 o 
 -27   1   3      583.05      609.51     49.47 o 
 -25   1   3        2.54       16.04     23.33 o 
 -23   1   3        3.97       12.44      8.26 o 
 -21   1   3       15.55       19.56      7.99 o 
 -19   1   3       96.62       83.50     17.42 o 
 -17   1   3     4308.04     3717.71     67.29 o 
 -15   1   3    12584.57    13215.29    144.18 o 
 -13   1   3     1504.86     1677.15     38.08 o 
 -11   1   3    11350.65    10891.16     99.78 o 
  -9   1   3     2541.78     2534.02     38.23 o 
  -7   1   3     3293.73     2765.38     34.73 o 
  -5   1   3     1775.54     1980.09     26.81 o 
  -3   1   3     7416.37     7927.10     70.92 o 
  -1   1   3    23480.78    22777.59    204.23 o 
   1   1   3    25525.79    26328.98    233.07 o 
   3   1   3    10000.00     8537.02     87.98 o 
   5   1   3     7889.52     6920.03     65.50 o 
   7   1   3     5062.20     4744.38     44.54 o 
   9   1   3      456.51      637.81     12.55 o 
  11   1   3     3116.80     2764.68     34.43 o 
  13   1   3     1150.39     1138.18     19.03 o 
  15   1   3    10557.02    10741.03     83.74 o 
  17   1   3     3857.85     3917.07     45.42 o 
  19   1   3      125.27      121.42     10.24 o 
  21   1   3      435.54      401.95     27.35 o 
  23   1   3     4867.56     4841.62     63.31 o 
  25   1   3       74.38      101.50     17.48 o 
  27   1   3     1489.65     1536.03     42.92 o 
  29   1   3      171.83      227.53     22.93 o 
  31   1   3     1306.32     1427.06     68.19 o 
  33   1   3      339.95      366.17     28.32 o 
  35   1   3       83.63       76.38     23.29 o 
  37   1   3       48.65       41.48     39.16 o 
 -36   2   3      230.21      236.21     32.70 o 
 -34   2   3      284.76      304.51     34.33 o 
 -32   2   3        0.38       37.25     44.95 o 
 -30   2   3     1906.02     1471.90     72.32 o 
 -28   2   3      183.43      123.76     34.14 o 
 -26   2   3       14.08        8.89     22.35 o 
 -24   2   3       79.98       65.37     15.13 o 
 -22   2   3       45.64       44.08     14.69 o 
 -20   2   3     4193.75     3923.79     55.74 o 
 -18   2   3     1670.34     1652.91     33.26 o 
 -16   2   3     1861.33     1891.21     30.49 o 
 -14   2   3     3883.80     4209.58     66.40 o 
 -12   2   3       27.03       48.07      7.05 o 
 -10   2   3     1637.02     1609.17     30.49 o 
  -8   2   3       13.72       23.66      5.38 o 
  -6   2   3      542.45      623.94     20.67 o 
  -4   2   3    10312.09    10605.84     96.46 o 
  -2   2   3     3505.76     3728.83     50.23 o 
   0   2   3     7981.19     8135.43    108.85 o 
   2   2   3    22551.09    23313.70    262.41 o 
   4   2   3     1085.72      983.58     28.63 o 
   6   2   3     1907.70     1869.87     31.63 o 
   8   2   3     8220.97     8404.61     80.12 o 
  10   2   3      242.38      244.44     14.09 o 
  12   2   3      672.60      633.18     14.78 o 
  14   2   3    17609.10    18311.38    130.15 o 
  16   2   3     4403.24     4575.43     46.64 o 
  18   2   3     6318.21     6473.89     70.46 o 
  20   2   3      358.32      351.76     17.46 o 
  22   2   3      589.56      585.24     22.11 o 
  24   2   3      328.34      328.68     18.95 o 
  26   2   3    10281.27    10305.89    107.85 o 
  28   2   3      812.93      851.73     35.22 o 
  30   2   3      536.96      553.67     31.36 o 
  32   2   3      494.92      509.57     38.26 o 
  34   2   3      629.31      637.78     51.00 o 
  36   2   3       99.68       74.57     34.39 o 
 -35   3   3       52.71      112.26     36.77 o 
 -33   3   3      177.82      187.92     40.30 o 
 -31   3   3      119.82      118.24     34.48 o 
 -29   3   3     1004.24      920.05    149.99 o 
 -27   3   3        6.87        1.95     13.30 o 
 -25   3   3       32.17       31.80     14.28 o 
 -23   3   3      973.52      984.95     30.47 o 
 -21   3   3      525.38      565.04     25.32 o 
 -19   3   3        2.04       -2.51      8.05 o 
 -17   3   3     1316.94     1388.07     32.35 o 
 -15   3   3     3150.16     3598.92     48.84 o 
 -13   3   3     5573.98     5667.55     67.15 o 
 -11   3   3        0.58        7.85      5.87 o 
  -9   3   3     1379.27     1426.23     39.27 o 
  -7   3   3      962.81      962.14     23.06 o 
  -5   3   3     7384.76     6833.87    116.56 o 
  -3   3   3     2037.03     2302.63     41.90 o 
  -1   3   3      446.82      514.05     23.48 o 
   1   3   3     1882.95     1884.02     45.81 o 
   3   3   3      823.26      767.15     28.60 o 
   5   3   3      828.02      830.01     42.15 o 
   7   3   3      336.73      398.96     17.14 o 
   9   3   3     1104.15     1061.32     27.07 o 
  11   3   3      493.27      375.51     17.18 o 
  13   3   3     1906.51     2053.36     59.35 o 
  15   3   3     1322.56     1421.62     29.41 o 
  17   3   3      171.23      190.08     13.66 o 
  19   3   3        9.99       -3.39      7.60 o 
  21   3   3     2615.63     2518.73     43.59 o 
  23   3   3     1755.56     1738.85     45.36 o 
  25   3   3      410.66      390.09     21.46 o 
  27   3   3       18.32       16.75     19.82 o 
  29   3   3        3.87        3.50     21.41 o 
  31   3   3      364.46      374.08     49.00 o 
  33   3   3       55.35       57.66     26.10 o 
  35   3   3       58.51       28.49     27.22 o 
 -34   4   3        4.98       22.23     28.63 o 
 -32   4   3        1.94      -18.46     24.50 o 
 -30   4   3      820.56      779.27     59.85 o 
 -28   4   3        1.15        8.11     15.73 o 
 -26   4   3        5.57       -7.67     21.08 o 
 -24   4   3      768.85      804.71     38.60 o 
 -22   4   3       49.48       76.64     27.42 o 
 -20   4   3      209.75      197.44     18.45 o 
 -18   4   3      282.93      255.26     18.52 o 
 -16   4   3        4.06        6.14      8.90 o 
 -14   4   3      221.41      201.17     33.43 o 
 -12   4   3        7.87        7.37      6.37 o 
 -10   4   3      354.63      340.13     32.40 o 
  -8   4   3      280.83      253.33     17.78 o 
  -6   4   3       31.99       38.08      9.72 o 
  -4   4   3      307.45      330.75     19.86 o 
  -2   4   3    26010.40    26409.87    314.60 o 
   0   4   3     8593.24     8736.70    133.10 o 
   2   4   3      795.07      798.20     46.91 o 
   4   4   3      461.87      507.71     27.39 o 
   6   4   3      283.48      237.70     68.15 o 
   8   4   3      335.22      335.18     21.69 o 
  10   4   3     4911.36     4953.79     73.69 o 
  12   4   3      267.32      246.62     17.09 o 
  14   4   3      558.33      569.19     23.67 o 
  16   4   3     2371.80     2447.23     71.18 o 
  18   4   3       90.21       63.08     17.13 o 
  20   4   3      120.87      155.62     23.29 o 
  22   4   3      614.49      707.14     33.64 o 
  24   4   3      144.32      100.27     17.36 o 
  26   4   3     3520.98     3795.47     70.79 o 
  28   4   3      677.65      719.15     34.71 o 
  30   4   3      185.81      166.77     32.90 o 
  32   4   3       66.92       35.82     25.30 o 
  34   4   3       25.40        6.56     26.41 o 
 -31   5   3        1.24       18.14     32.59 o 
 -29   5   3      249.31      255.88     54.42 o 
 -27   5   3      157.24      166.09     26.48 o 
 -25   5   3        0.04        7.24     16.02 o 
 -23   5   3        9.83      -14.95     14.34 o 
 -21   5   3       19.31        9.91     50.37 o 
 -19   5   3      406.47      468.69     71.72 o 
 -17   5   3      732.23      577.56     36.33 o 
 -15   5   3      170.94      204.78     33.71 o 
 -13   5   3      177.64      185.13     28.14 o 
 -11   5   3      231.93      235.96     16.15 o 
  -9   5   3      208.21      219.39     15.85 o 
  -7   5   3       22.90       19.56      8.46 o 
  -5   5   3      698.04      695.19     23.69 o 
  -3   5   3        3.68        6.38      8.93 o 
  -1   5   3       47.00      112.49     13.92 o 
   1   5   3      363.65      348.04     20.28 o 
   3   5   3      291.17      255.21     18.25 o 
   5   5   3      224.37      262.22     26.40 o 
   7   5   3       79.41      107.93     13.30 o 
   9   5   3     1130.44     1154.76     28.50 o 
  11   5   3        7.50       -6.97      6.63 o 
  13   5   3      107.47      122.96     20.63 o 
  15   5   3      179.15      135.46     32.08 o 
  17   5   3       16.05        4.19     20.74 o 
  19   5   3      274.18      318.38     30.50 o 
  21   5   3      222.70      233.50     29.32 o 
  23   5   3       21.93       12.95     19.32 o 
  25   5   3      162.80      123.52     22.72 o 
  27   5   3      160.88      184.53     26.42 o 
  29   5   3       95.68       39.31     25.05 o 
  31   5   3       16.77       24.19     21.82 o 
 -28   6   3       89.06       79.32     29.09 o 
 -26   6   3       78.92       80.08     53.33 o 
 -24   6   3       48.71       23.34     25.63 o 
 -22   6   3      371.01      432.20     53.34 o 
 -20   6   3       37.90       29.94     22.09 o 
 -18   6   3       24.57       42.42     21.95 o 
 -16   6   3      157.64      153.71     28.73 o 
 -14   6   3      129.31      106.03     31.67 o 
 -12   6   3      215.18      224.09     26.31 o 
 -10   6   3        6.97       13.35     10.86 o 
  -8   6   3       41.39       22.45      9.99 o 
  -6   6   3      928.44      937.00     30.00 o 
  -4   6   3     3793.91     3683.38     59.85 o 
  -2   6   3     6174.43     6200.02     92.47 o 
   0   6   3        1.29        7.45      9.58 o 
   2   6   3      417.76      391.23     26.44 o 
   4   6   3        1.08        3.77     10.30 o 
   6   6   3      116.89      139.73     16.77 o 
   8   6   3        0.01        7.82      8.43 o 
  10   6   3        3.53       -1.06      8.82 o 
  12   6   3      145.04      145.09     24.32 o 
  14   6   3        0.83       17.79     16.21 o 
  16   6   3        1.11       -1.80     15.92 o 
  18   6   3       73.03       83.29     44.18 o 
  20   6   3       31.98       35.54     20.54 o 
  22   6   3       71.54       36.01     22.14 o 
  24   6   3      177.27      158.97     31.07 o 
  26   6   3       23.52       21.05     20.31 o 
 -23   7   3        1.76        4.42     22.89 o 
 -21   7   3       12.94        6.51     20.40 o 
 -19   7   3       19.01       -3.87     21.99 o 
 -17   7   3      109.24       89.95     33.11 o 
 -15   7   3       66.53       59.37     24.36 o 
 -13   7   3      145.78      137.77     28.29 o 
 -11   7   3       37.72       34.29     18.96 o 
  -9   7   3       42.98       47.53     19.65 o 
  -7   7   3      138.29      159.91     20.44 o 
  -5   7   3      237.23      231.84     26.53 o 
  -3   7   3        9.31      -14.74      9.83 o 
  -1   7   3       11.04       22.06     13.19 o 
   1   7   3      161.82      177.29     20.59 o 
   3   7   3      116.05      112.32     17.64 o 
   5   7   3        6.87        1.01     13.39 o 
   7   7   3        3.99       16.30     13.37 o 
   9   7   3        2.35        3.39     17.26 o 
  11   7   3       63.95       96.82     28.73 o 
  13   7   3        0.23        8.77     18.56 o 
  15   7   3      457.49      471.96     46.38 o 
  17   7   3       55.86       33.31     22.30 o 
  19   7   3       16.89       -6.78     20.36 o 
  21   7   3       63.26       58.48     25.71 o 
 -14   8   3        2.03        3.75     19.54 o 
 -12   8   3       18.15       35.15     22.47 o 
 -10   8   3        6.59       21.15     20.49 o 
  -8   8   3       21.73       27.79     20.44 o 
  -6   8   3      163.52      166.77     51.78 o 
  -4   8   3      123.19       89.15     22.71 o 
  -2   8   3       64.28       78.50     19.07 o 
   0   8   3       10.54        3.16     16.91 o 
   2   8   3       29.22       37.41     25.38 o 
   4   8   3       10.32       33.69     17.93 o 
   6   8   3        8.86       14.69     14.79 o 
   8   8   3       24.05        9.81     20.22 o 
  10   8   3        0.00       15.11     19.77 o 
  12   8   3        0.24       14.93     26.66 o 
  14   8   3       56.96       54.05     24.52 o 
 -38   0   4       73.14       27.82     45.09 o 
 -36   0   4      128.83      140.93     56.94 o 
 -34   0   4      235.02      200.96     59.51 o 
 -32   0   4      679.63      517.19     72.16 o 
 -28   0   4     1169.42     1060.89     86.35 o 
 -26   0   4     2456.78     2630.99    155.62 o 
 -24   0   4     2214.50     2008.50    106.78 o 
 -22   0   4       43.09       30.14     34.26 o 
 -20   0   4     2980.89     2723.41     62.09 o 
 -18   0   4     3977.06     3732.15     73.30 o 
 -16   0   4       63.16       85.37     13.60 o 
 -14   0   4     5843.14     6703.40    104.32 o 
 -12   0   4      386.01      574.54     67.38 o 
 -10   0   4     5321.63     5146.58     82.23 o 
  -8   0   4    24592.02    22355.52    710.93 o 
  -6   0   4     1252.83     1219.74    155.56 o 
  -4   0   4     1489.80     1640.11     35.79 o 
  -2   0   4    29222.39    28250.35    433.36 o 
   0   0   4     2840.87     3090.50     50.46 o 
   2   0   4     3469.82     4210.39     64.13 o 
   4   0   4       87.76       23.54      7.26 o 
   6   0   4    14991.64    14638.26    230.24 o 
   8   0   4    95692.17   100296.35   1446.75 o 
  10   0   4      871.76     1001.77     30.52 o 
  12   0   4      921.23     1118.54     26.29 o 
  14   0   4    36328.01    37945.00    476.30 o 
  16   0   4    13403.39    14245.92    149.82 o 
  18   0   4        0.19       17.47      8.97 o 
  20   0   4     7045.73     6827.75     90.25 o 
  22   0   4     1010.95      839.04     29.40 o 
  24   0   4     6868.68     7263.25    215.43 o 
  26   0   4    10794.78    11266.45    183.13 o 
  28   0   4      974.03      993.80     50.79 o 
  30   0   4      445.69      553.82     49.85 o 
  32   0   4      906.18     1064.34     82.22 o 
  34   0   4      337.61      325.41     59.01 o 
  36   0   4      384.47      421.27     66.48 o 
 -37   1   4       56.89      102.36     35.09 o 
 -35   1   4       75.44       80.56     33.28 o 
 -33   1   4      123.58      137.35     36.40 o 
 -31   1   4       88.72       91.89     27.71 o 
 -29   1   4      663.90      563.18     50.42 o 
 -27   1   4      317.01      358.70     42.13 o 
 -25   1   4      619.69      564.02     46.53 o 
 -23   1   4      109.41      119.83     12.44 o 
 -21   1   4       45.75       32.23     12.67 o 
 -19   1   4       24.53       21.81      5.94 o 
 -17   1   4     1717.18     2053.94     34.98 o 
 -15   1   4    11262.75    12102.29    115.40 o 
 -13   1   4     2763.75     2854.69     40.68 o 
 -11   1   4      807.40      770.52     19.23 o 
  -9   1   4     2979.63     3290.43     42.30 o 
  -7   1   4     5072.24     4795.34     77.29 o 
  -5   1   4      648.94      549.31     14.37 o 
  -3   1   4     5166.13     5384.52     54.22 o 
  -1   1   4      985.59      994.55     17.45 o 
   1   1   4    19236.49    19770.88    206.17 o 
   3   1   4      136.67      109.43     10.19 o 
   5   1   4      267.49      326.92     11.93 o 
   7   1   4     3226.24     3226.96     40.93 o 
   9   1   4     3738.01     3745.14     40.50 o 
  11   1   4    30120.75    32048.01    207.86 o 
  13   1   4    13065.62    13923.24    102.45 o 
  15   1   4     1289.86     1523.00     24.19 o 
  17   1   4     1410.37     1406.84     24.91 o 
  19   1   4      281.71      313.38     13.26 o 
  21   1   4     1510.49     1460.78     30.97 o 
  23   1   4      382.72      411.00     20.90 o 
  25   1   4      240.24      254.06     21.69 o 
  27   1   4     1539.01     1567.80     43.46 o 
  29   1   4        6.64       16.41     14.57 o 
  31   1   4      779.06      818.53     41.13 o 
  33   1   4      252.65      187.79     34.36 o 
  35   1   4      116.75       77.16     30.00 o 
  37   1   4      733.23      719.71     84.53 o 
 -36   2   4        0.22       27.19     30.14 o 
 -34   2   4        0.04      -26.20     23.89 o 
 -32   2   4       70.50       50.42     52.69 o 
 -30   2   4     1541.24     1435.21    134.95 o 
 -28   2   4        0.06        0.05     22.73 o 
 -26   2   4       16.64       39.94     49.59 o 
 -24   2   4     1445.04     1310.29     33.08 o 
 -22   2   4      145.62      158.54     15.88 o 
 -20   2   4     1640.41     1468.62     43.51 o 
 -18   2   4       16.38        4.17      9.80 o 
 -16   2   4       83.75       86.00      9.00 o 
 -14   2   4     2679.27     2428.05     37.87 o 
 -12   2   4     1407.64     1353.53     36.54 o 
 -10   2   4     2177.48     1981.91     32.73 o 
  -8   2   4      508.13      445.94     15.35 o 
  -6   2   4     1089.64     1082.22     22.34 o 
  -4   2   4    11375.04    10761.06    104.77 o 
  -2   2   4     5026.85     5651.49     52.38 o 
   0   2   4       15.90       22.19      5.99 o 
   2   2   4      367.02      480.32     29.48 o 
   4   2   4     2712.38     2783.18     43.69 o 
   6   2   4      125.35      134.98      8.77 o 
   8   2   4      887.07      778.28     16.81 o 
  10   2   4     2555.12     2427.89     32.18 o 
  12   2   4     1062.45      990.97     28.18 o 
  14   2   4      348.03      300.83     11.85 o 
  16   2   4      435.69      420.79     14.03 o 
  18   2   4       61.27       54.05      9.92 o 
  20   2   4     1906.41     1918.87     39.11 o 
  22   2   4       45.98       30.15     10.32 o 
  24   2   4     1293.19     1395.87     33.77 o 
  26   2   4     4869.51     5037.63     69.10 o 
  28   2   4      921.29      986.26     41.20 o 
  30   2   4       37.58       31.28     18.34 o 
  32   2   4        2.53       -3.31     17.92 o 
  34   2   4       50.36       60.03     41.48 o 
  36   2   4       72.64       24.73     43.80 o 
 -35   3   4      124.06       96.98     34.64 o 
 -33   3   4        1.26      -33.85     24.92 o 
 -31   3   4      147.40      174.35     40.45 o 
 -29   3   4       54.33       60.55     28.60 o 
 -27   3   4      353.01      331.57     36.57 o 
 -25   3   4        0.15       19.94     11.11 o 
 -23   3   4      299.97      267.95     18.99 o 
 -21   3   4       78.61       52.69     11.50 o 
 -19   3   4      344.72      373.02     20.17 o 
 -17   3   4      972.50     1073.70     50.10 o 
 -15   3   4      611.14      616.99     20.59 o 
 -13   3   4      772.97      800.34     28.05 o 
 -11   3   4      141.06      148.63     11.93 o 
  -9   3   4     1880.60     1871.99     39.02 o 
  -7   3   4      231.44      176.09     11.97 o 
  -5   3   4      315.22      388.09     27.81 o 
  -3   3   4     3854.68     3693.90     46.35 o 
  -1   3   4      784.16      784.89     29.58 o 
   1   3   4      180.91      195.76     17.78 o 
   3   3   4     2143.87     1880.67     47.40 o 
   5   3   4       13.85        0.73     10.43 o 
   7   3   4      823.94      822.94     21.40 o 
   9   3   4      334.22      356.00     27.12 o 
  11   3   4        2.53       -7.11      5.45 o 
  13   3   4     1127.74     1242.24     27.97 o 
  15   3   4     4699.20     4863.55     62.14 o 
  17   3   4        4.04        6.08      8.81 o 
  19   3   4      126.56      135.89     13.57 o 
  21   3   4        0.02       -4.44      8.58 o 
  23   3   4      474.68      454.04     22.22 o 
  25   3   4      453.86      528.34     24.84 o 
  27   3   4     1639.87     1684.53     44.44 o 
  29   3   4       22.88       59.69     23.00 o 
  31   3   4       48.48       10.54     27.44 o 
  33   3   4       24.20       -6.78     21.90 o 
  35   3   4       81.65      101.51     45.60 o 
 -34   4   4        7.97       18.34     31.53 o 
 -32   4   4        0.03       30.80     31.82 o 
 -30   4   4      556.24      531.66     52.81 o 
 -28   4   4      720.83      673.54     75.48 o 
 -26   4   4        8.80      -17.61     18.86 o 
 -24   4   4       11.00        5.67     11.75 o 
 -22   4   4      279.63      293.75     21.09 o 
 -20   4   4      246.11      246.39     19.47 o 
 -18   4   4      638.95      734.19     29.42 o 
 -16   4   4       60.39       49.51     11.26 o 
 -14   4   4     2303.81     2402.39     41.83 o 
 -12   4   4      184.90      162.43     20.04 o 
 -10   4   4      379.46      394.84     20.51 o 
  -8   4   4        1.42       -3.13      7.48 o 
  -6   4   4     1550.60     1546.74     54.91 o 
  -4   4   4       88.00       68.28     11.53 o 
  -2   4   4     3713.48     3663.43     62.47 o 
   0   4   4      125.63      195.10     28.73 o 
   2   4   4     4239.33     4530.20    118.17 o 
   4   4   4     1082.68     1012.12     38.25 o 
   6   4   4       18.23       43.52     12.57 o 
   8   4   4     3166.94     3426.48     78.85 o 
  10   4   4      133.81      166.33     21.11 o 
  12   4   4      895.38      888.46     28.96 o 
  14   4   4      246.31      245.09     17.72 o 
  16   4   4     1130.58     1041.64     48.62 o 
  18   4   4      342.79      327.56     23.97 o 
  20   4   4     1504.06     1497.41     57.32 o 
  22   4   4      597.70      590.77     37.15 o 
  24   4   4      484.80      407.68     29.75 o 
  26   4   4       59.73       33.78     20.33 o 
  28   4   4        0.25        2.71     17.40 o 
  30   4   4        9.54        7.84     23.77 o 
  32   4   4       25.21       59.53     27.91 o 
 -31   5   4       60.79       96.45     33.98 o 
 -29   5   4      107.20      101.49     24.87 o 
 -27   5   4       86.61       65.24     20.98 o 
 -25   5   4      223.59      247.24     28.77 o 
 -23   5   4       75.82       49.86     18.52 o 
 -21   5   4        9.97        2.50     11.84 o 
 -19   5   4      185.37      183.02     19.02 o 
 -17   5   4      139.40      142.50     18.07 o 
 -15   5   4     1187.49     1116.35     62.52 o 
 -13   5   4      729.61      751.40     32.77 o 
 -11   5   4       45.12       64.74     11.66 o 
  -9   5   4      212.70      232.41     16.49 o 
  -7   5   4       52.59       39.25      9.02 o 
  -5   5   4       36.71       32.02     19.17 o 
  -3   5   4        3.64        6.80      9.89 o 
  -1   5   4        1.01        9.68     12.19 o 
   1   5   4     2804.28     2773.66     71.54 o 
   3   5   4       49.07       30.59     13.79 o 
   5   5   4      239.82      232.20     24.50 o 
   7   5   4       95.29       98.20     18.15 o 
   9   5   4      267.58      273.97     20.85 o 
  11   5   4      629.99      663.28     52.55 o 
  13   5   4        4.55       39.30     15.69 o 
  15   5   4      201.50      185.51     24.00 o 
  17   5   4      171.62      167.86     24.91 o 
  19   5   4        2.18       -6.53     12.61 o 
  21   5   4     1382.24     1391.38     46.62 o 
  23   5   4      173.20      177.30     31.39 o 
  25   5   4      192.18      169.04     30.50 o 
  27   5   4      192.49      257.99     35.50 o 
  29   5   4       35.07       -1.67     20.76 o 
 -26   6   4        3.51       38.06     26.66 o 
 -24   6   4       37.24       15.93     23.38 o 
 -22   6   4       20.66       -2.67     19.77 o 
 -20   6   4      147.09       83.61     25.43 o 
 -18   6   4       66.72       99.98     22.29 o 
 -16   6   4       13.25        4.90     14.18 o 
 -14   6   4       37.14       20.19     14.03 o 
 -12   6   4       21.28       -1.99     11.91 o 
 -10   6   4       13.41        0.85      9.13 o 
  -8   6   4      160.52      178.33     17.08 o 
  -6   6   4      147.34      148.58     15.99 o 
  -4   6   4      114.16      125.80     15.50 o 
  -2   6   4     3072.87     3215.63     56.52 o 
   0   6   4       74.47       61.73     14.23 o 
   2   6   4      705.80      774.79     30.67 o 
   4   6   4      415.91      393.74     24.19 o 
   6   6   4      354.54      322.25     22.24 o 
   8   6   4      692.08      797.37     27.12 o 
  10   6   4      250.34      221.37     19.72 o 
  12   6   4        6.41        7.24     14.99 o 
  14   6   4        8.18       -1.27     15.64 o 
  16   6   4       44.11       48.73     19.85 o 
  18   6   4       69.86       90.67     41.99 o 
  20   6   4       39.61       53.08     22.07 o 
  22   6   4      180.01      192.26     26.60 o 
  24   6   4       87.04      119.87     30.11 o 
  26   6   4      383.28      295.50     90.44 o 
 -21   7   4       42.72       27.24     24.81 o 
 -19   7   4      368.34      448.21     45.31 o 
 -17   7   4      270.11      218.73     34.98 o 
 -15   7   4       21.02        3.62     20.09 o 
 -13   7   4       11.45       -6.61     13.37 o 
 -11   7   4       34.50       33.21     15.43 o 
  -9   7   4       10.44       -5.60     12.77 o 
  -7   7   4       38.02       38.31     13.55 o 
  -5   7   4        8.00       -6.73     10.35 o 
  -3   7   4      139.54      142.77     28.19 o 
  -1   7   4        1.61       10.58     11.55 o 
   1   7   4        0.06       15.30     12.01 o 
   3   7   4       95.81      110.38     29.49 o 
   5   7   4        3.26        3.73     11.63 o 
   7   7   4        4.00       13.09     11.26 o 
   9   7   4        6.14       26.02     16.72 o 
  11   7   4       42.17       11.35     17.16 o 
  13   7   4      160.17      188.83     29.51 o 
  15   7   4       20.00       39.70     21.76 o 
  17   7   4       27.17       28.85     23.19 o 
  19   7   4      243.92      247.21     36.09 o 
  21   7   4       90.88       93.55     29.13 o 
 -14   8   4        0.62        5.65     20.30 o 
 -12   8   4        3.37       -3.72     20.93 o 
 -10   8   4       16.88       -2.05     19.76 o 
  -8   8   4       53.39       30.73     21.84 o 
  -6   8   4       81.20       79.25     30.01 o 
  -4   8   4      465.60      426.63     41.95 o 
  -2   8   4     1155.70     1164.04     49.18 o 
   0   8   4       19.60       29.43     16.73 o 
   2   8   4      183.61      119.32     25.78 o 
   4   8   4       69.45       43.60     20.03 o 
   6   8   4       57.22       67.03     18.30 o 
   8   8   4       52.25       43.07     23.40 o 
  10   8   4       23.41       50.19     41.48 o 
  12   8   4        7.47       -8.14     19.73 o 
 -37   1   5       40.92       91.37     35.64 o 
 -35   1   5        5.32       -2.45     24.86 o 
 -33   1   5      518.39      597.50     56.55 o 
 -31   1   5      571.82      494.54     50.98 o 
 -29   1   5        7.50       43.76     26.37 o 
 -27   1   5     1419.23     1262.65    135.84 o 
 -25   1   5      629.50      620.41     55.15 o 
 -23   1   5        9.60        3.13     27.80 o 
 -21   1   5       44.01       67.38     22.93 o 
 -19   1   5      162.86      178.14     15.43 o 
 -17   1   5     4724.69     4675.60     61.14 o 
 -15   1   5        3.06       17.94      8.89 o 
 -13   1   5       12.30       11.41      6.49 o 
 -11   1   5     1783.99     1591.45     29.79 o 
  -9   1   5    23832.85    23546.46    195.45 o 
  -7   1   5      332.89      301.73     12.86 o 
  -5   1   5      508.36      785.63     25.37 o 
  -3   1   5        4.59       25.51      4.61 o 
  -1   1   5       88.12       60.21      5.41 o 
   1   1   5    14969.41    13929.43    118.38 o 
   3   1   5      829.28     1013.26     17.74 o 
   5   1   5     2098.97     1882.93     30.47 o 
   7   1   5     8827.38     8590.25     85.05 o 
   9   1   5        3.50        8.74      5.81 o 
  11   1   5     7089.59     8287.63     67.53 o 
  13   1   5      210.29      200.86      9.98 o 
  15   1   5       78.50      187.02     12.65 o 
  17   1   5     2143.27     1944.17     29.39 o 
  19   1   5        6.92       -8.36      6.37 o 
  21   1   5     1123.38     1189.54     28.29 o 
  23   1   5      161.24      195.08     23.24 o 
  25   1   5     1845.08     1876.64     65.59 o 
  27   1   5     2094.04     1887.53     82.13 o 
  29   1   5       12.63       -0.06     21.90 o 
  31   1   5       10.25       34.30     23.97 o 
  33   1   5       86.48       87.83     28.79 o 
  35   1   5       54.76       51.06     29.50 o 
 -36   2   5       37.82       10.56     30.22 o 
 -34   2   5      287.90      280.86     51.14 o 
 -32   2   5      494.51      487.15     52.28 o 
 -30   2   5     1213.12     1097.13     66.69 o 
 -28   2   5     1900.09     1897.58     80.06 o 
 -26   2   5     1069.01     1099.66    122.05 o 
 -24   2   5      714.81      705.78     37.40 o 
 -22   2   5      349.55      321.90     28.87 o 
 -20   2   5       44.16       30.50     19.23 o 
 -18   2   5     1596.22     1391.07     68.68 o 
 -16   2   5      381.83      386.58     16.69 o 
 -14   2   5     1499.83     1572.65     31.48 o 
 -12   2   5      371.21      364.42     18.51 o 
 -10   2   5     5507.05     5416.92     64.03 o 
  -8   2   5     1438.38     1231.55     27.47 o 
  -6   2   5     2955.57     2965.55     41.62 o 
  -4   2   5    13755.46    14795.19    130.83 o 
  -2   2   5     4428.48     4229.01     43.84 o 
   0   2   5     2880.02     3018.69     43.56 o 
   2   2   5     2746.95     2666.78     43.71 o 
   4   2   5     4716.68     4945.71     66.44 o 
   6   2   5     3639.59     3686.71     45.35 o 
   8   2   5    19445.53    19731.26    150.28 o 
  10   2   5     6549.76     6910.85     66.25 o 
  12   2   5        0.21        7.73      5.62 o 
  14   2   5      160.10      250.30     20.60 o 
  16   2   5     1586.51     1513.70     28.65 o 
  18   2   5      809.80      886.74     21.30 o 
  20   2   5     3246.03     3455.99     50.64 o 
  22   2   5     2011.41     2056.30     39.73 o 
  24   2   5     1706.24     1892.31     67.13 o 
  26   2   5      816.09      892.82     32.20 o 
  28   2   5      318.80      251.01     26.77 o 
  30   2   5       50.77       21.33     23.02 o 
  32   2   5      102.94      126.58     29.79 o 
  34   2   5        0.04       -4.92     23.63 o 
  36   2   5       78.49      104.08     47.15 o 
 -35   3   5       29.21       72.60     33.72 o 
 -33   3   5        7.00        1.95     25.70 o 
 -31   3   5       24.98       54.14     31.38 o 
 -29   3   5       56.63       -4.16     26.83 o 
 -27   3   5      103.39       96.20     15.36 o 
 -25   3   5       14.09       19.85     11.18 o 
 -23   3   5      430.10      412.75     22.66 o 
 -21   3   5     2024.77     1985.65     55.31 o 
 -19   3   5        0.17        5.51     12.25 o 
 -17   3   5     1935.76     2117.96     53.70 o 
 -15   3   5     3749.06     3917.56     56.86 o 
 -13   3   5     2079.48     2110.32     38.91 o 
 -11   3   5      936.23      881.55     24.62 o 
  -9   3   5     4040.54     4011.24     55.24 o 
  -7   3   5       33.05       37.10      8.14 o 
  -5   3   5     5423.22     5171.00     64.08 o 
  -3   3   5     1873.91     1851.14     31.12 o 
  -1   3   5     5034.35     4814.68     58.07 o 
   1   3   5     1158.94     1078.13     41.35 o 
   3   3   5     3829.07     3500.77     56.21 o 
   5   3   5     1961.14     1853.21     39.56 o 
   7   3   5      214.76      244.64     13.44 o 
   9   3   5     1380.78     1462.54     29.87 o 
  11   3   5    22809.19    23509.08    286.75 o 
  13   3   5       54.28       61.52     10.41 o 
  15   3   5      487.58      510.87     20.08 o 
  17   3   5       20.59       14.41      9.85 o 
  19   3   5      540.30      560.84     36.56 o 
  21   3   5      378.70      392.13     22.75 o 
  23   3   5      107.45      132.81     17.09 o 
  25   3   5      110.17      113.03     17.27 o 
  27   3   5     1876.81     1858.18     47.75 o 
  29   3   5      120.26      107.12     30.98 o 
  31   3   5       24.93      -15.72     32.72 o 
  33   3   5        2.73       28.34     39.42 o 
 -32   4   5       47.38       23.97     27.18 o 
 -30   4   5      109.67       68.80     30.70 o 
 -28   4   5        3.98       -6.33     12.25 o 
 -26   4   5       96.66      124.35     17.86 o 
 -24   4   5       28.83       15.45     12.18 o 
 -22   4   5       10.99       32.80     12.11 o 
 -20   4   5     1236.51     1296.97     39.21 o 
 -18   4   5      123.86      110.77     13.20 o 
 -16   4   5       18.06       33.45     13.48 o 
 -14   4   5       53.02       48.31     13.91 o 
 -12   4   5        0.56        8.72      8.04 o 
 -10   4   5      575.74      571.66     22.61 o 
  -8   4   5       80.04       75.46     12.24 o 
  -6   4   5     1237.07     1167.22     34.05 o 
  -4   4   5     3537.40     3594.16     74.13 o 
  -2   4   5     1714.82     2247.30    160.75 o 
   0   4   5     2994.09     2765.49     51.11 o 
   2   4   5     1474.68     1512.21     37.71 o 
   4   4   5      327.39      327.50     20.10 o 
   6   4   5      955.95      913.89     30.66 o 
   8   4   5       29.07       20.41      8.49 o 
  10   4   5      796.01      826.24     46.39 o 
  12   4   5      149.93      174.84     30.05 o 
  14   4   5      525.17      534.75     21.72 o 
  16   4   5      145.75      150.45     24.83 o 
  18   4   5        2.36      -12.36     11.58 o 
  20   4   5       86.59      113.96     39.93 o 
  22   4   5        1.63        1.36     16.64 o 
  24   4   5     1595.01     1756.25     66.29 o 
  26   4   5     1632.48     1542.07     64.31 o 
  28   4   5      406.10      446.54     41.23 o 
  30   4   5        3.66       -2.58     36.84 o 
  32   4   5       40.41       11.59     34.26 o 
 -29   5   5        4.75      -11.37     16.21 o 
 -27   5   5        1.42        2.82     17.10 o 
 -25   5   5       51.40       82.00     16.39 o 
 -23   5   5       15.34       25.13     13.86 o 
 -21   5   5      146.97      158.05     20.20 o 
 -19   5   5     2187.08     2231.83     51.19 o 
 -17   5   5     1660.48     1778.20     44.88 o 
 -15   5   5      190.36      224.85     37.69 o 
 -13   5   5      331.77      364.89     23.17 o 
 -11   5   5       40.62        7.71     11.29 o 
  -9   5   5       15.68       17.52     21.38 o 
  -7   5   5        0.37       -2.52     14.07 o 
  -5   5   5      293.40      358.40     58.67 o 
  -3   5   5       15.48       -5.74      9.59 o 
  -1   5   5        0.95        6.46     10.17 o 
   1   5   5      254.51      269.90     26.45 o 
   3   5   5      245.49      271.27     26.49 o 
   5   5   5       61.20       48.63     15.44 o 
   7   5   5      382.43      467.79     32.61 o 
   9   5   5      791.72      806.12     50.42 o 
  11   5   5      350.09      329.36     20.23 o 
  13   5   5     1165.37     1182.49     39.23 o 
  15   5   5      345.98      392.76     26.19 o 
  17   5   5        0.00        0.25     12.89 o 
  19   5   5        3.61       -5.51     17.02 o 
  21   5   5       55.94       90.48     24.87 o 
  23   5   5      437.50      376.68     67.77 o 
  25   5   5      411.15      526.07     77.55 o 
  27   5   5      322.46      372.87     40.88 o 
  29   5   5       44.00       61.88     26.50 o 
 -26   6   5        0.81      -20.59     22.11 o 
 -24   6   5       26.94       -0.39     23.20 o 
 -22   6   5       21.76        7.89     16.20 o 
 -20   6   5        4.64       -8.69     14.14 o 
 -18   6   5      378.42      371.27     37.41 o 
 -16   6   5      330.14      327.95     29.20 o 
 -14   6   5        0.38        2.82     13.07 o 
 -12   6   5       67.47       98.69     18.96 o 
 -10   6   5       13.57        7.76      9.59 o 
  -8   6   5        6.23        0.86      9.33 o 
  -6   6   5       16.85       19.98     10.42 o 
  -4   6   5      154.25      114.09     20.07 o 
  -2   6   5     1837.58     1785.78     38.25 o 
   0   6   5        6.43       22.46     31.94 o 
   2   6   5      822.68      776.37     64.30 o 
   4   6   5       44.76       65.81     28.72 o 
   6   6   5       34.50       36.12     17.09 o 
   8   6   5       36.19       44.99     13.99 o 
  10   6   5       39.77       32.06     23.28 o 
  12   6   5      337.47      399.20     33.57 o 
  14   6   5       10.26       21.64     14.96 o 
  16   6   5       27.33       32.11     16.71 o 
  18   6   5       21.96       54.50     21.74 o 
  20   6   5      250.08      190.03     33.30 o 
  22   6   5       31.94       14.82     23.36 o 
  24   6   5      719.17      764.32     53.93 o 
  26   6   5      517.86      538.46     83.22 o 
 -21   7   5        0.02      -18.02     22.78 o 
 -19   7   5      110.78       72.52     29.05 o 
 -17   7   5      316.58      314.78     33.36 o 
 -15   7   5       65.90       31.56     17.25 o 
 -13   7   5       18.17        4.82     14.00 o 
 -11   7   5       24.36       39.98     16.35 o 
  -9   7   5       67.29       71.07     31.34 o 
  -7   7   5       24.38        0.12     11.47 o 
  -5   7   5       18.00       12.99     11.53 o 
  -3   7   5       35.60       21.08     11.76 o 
  -1   7   5        0.99        9.89     11.33 o 
   1   7   5      415.32      390.03     27.83 o 
   3   7   5      102.75      153.01     20.03 o 
   5   7   5       47.56       28.41     18.29 o 
   7   7   5       21.20        4.76     11.22 o 
   9   7   5        0.74       -0.77     17.10 o 
  11   7   5       14.05      -10.09     17.48 o 
  13   7   5      108.23      153.39     59.64 o 
  15   7   5      119.59      116.28     23.24 o 
  17   7   5       72.36       83.77     28.01 o 
  19   7   5       35.12       30.75     24.23 o 
 -12   8   5       81.77       60.36     26.96 o 
 -10   8   5        2.06        8.16     16.25 o 
  -8   8   5        0.15       -5.21     14.71 o 
  -6   8   5      282.37      255.16     29.11 o 
  -4   8   5      373.89      451.30     28.91 o 
  -2   8   5        6.58        2.77     13.36 o 
   0   8   5       28.94       34.19     14.60 o 
   2   8   5       15.75       -7.10     12.70 o 
   4   8   5       11.47       31.78     15.42 o 
   6   8   5        0.30       16.80     13.52 o 
   8   8   5        7.78       15.26     24.35 o 
  10   8   5        5.45       -6.06     17.90 o 
 -36   0   6      231.49      375.64     71.63 o 
 -34   0   6     1224.40     1352.06    106.97 o 
 -32   0   6     1181.07      969.59     93.31 o 
 -30   0   6      673.49      634.68     77.83 o 
 -28   0   6     1446.65     1563.14    106.47 o 
 -26   0   6      686.52      777.74     76.80 o 
 -24   0   6      101.16       92.49     40.96 o 
 -22   0   6     2425.55     2415.43    119.43 o 
 -20   0   6     1294.94     1209.85     62.26 o 
 -18   0   6     6764.35     6482.36    113.37 o 
 -16   0   6     4937.31     4657.91     89.17 o 
 -14   0   6     2343.68     2244.75     56.63 o 
 -12   0   6      556.70      762.27    136.46 o 
 -10   0   6     9699.32     9541.25    226.38 o 
  -8   0   6    20786.71    21441.68    259.56 o 
  -6   0   6     6236.35     5222.35     86.03 o 
  -4   0   6    61455.86    63135.27    676.94 o 
  -2   0   6    21328.64    19153.13    318.92 o 
   0   0   6     2073.67     2044.61     45.42 o 
   2   0   6      266.83      230.12     16.94 o 
   4   0   6      204.66      157.09     15.29 o 
   6   0   6     5189.30     5530.87     89.96 o 
   8   0   6      535.56      721.68     29.28 o 
  10   0   6     4938.83     5861.67    103.15 o 
  12   0   6      206.84      234.59     33.49 o 
  14   0   6     2631.92     2559.98     53.03 o 
  16   0   6     3413.24     3522.23     73.67 o 
  18   0   6     1270.06     1249.67     82.42 o 
  20   0   6     1532.13     1736.92     52.41 o 
  22   0   6       58.55       91.19     18.11 o 
  24   0   6     2829.88     2758.61    116.34 o 
  26   0   6     2353.04     2319.58    108.31 o 
  28   0   6      650.84      587.78     63.91 o 
  30   0   6      657.04      595.76     67.26 o 
  32   0   6     2415.99     2465.76    123.52 o 
  34   0   6      350.88      386.48     61.33 o 
  36   0   6       35.88       33.23     41.22 o 
 -37   1   6      146.21      224.81     45.91 o 
 -35   1   6      155.14      161.10     41.48 o 
 -33   1   6      489.26      460.74     53.52 o 
 -31   1   6      546.94      484.97     86.70 o 
 -29   1   6        0.62       11.49     26.66 o 
 -27   1   6        0.59      -24.49     27.44 o 
 -25   1   6       90.74      105.66     30.86 o 
 -23   1   6      163.97      109.13     18.25 o 
 -21   1   6     2551.96     2550.71     69.76 o 
 -19   1   6      250.29      203.28     15.03 o 
 -17   1   6     3888.55     4101.80     58.61 o 
 -15   1   6      517.47      473.96     19.12 o 
 -13   1   6      352.69      378.80     18.82 o 
 -11   1   6        0.85       -2.33      9.56 o 
  -9   1   6     2387.82     2327.12     53.34 o 
  -7   1   6      403.04      537.19     17.42 o 
  -5   1   6     1005.67     1089.33     23.17 o 
  -3   1   6    17749.34    18394.61    201.39 o 
  -1   1   6     4805.51     4895.18     47.35 o 
   1   1   6    21345.36    21708.42    204.16 o 
   3   1   6     8674.84     8471.31     81.15 o 
   5   1   6     1046.38     1106.43     24.32 o 
   7   1   6       28.38       34.00      7.19 o 
   9   1   6     1373.67     1483.42     30.17 o 
  11   1   6    19960.65    21750.61    188.02 o 
  13   1   6      796.08      782.38     21.20 o 
  15   1   6      264.94      226.81     11.18 o 
  17   1   6     2655.96     2601.14     38.95 o 
  19   1   6      122.03      119.68     11.43 o 
  21   1   6      292.01      356.91     19.85 o 
  23   1   6      211.18      194.13     25.17 o 
  25   1   6     1292.91     1273.23     57.78 o 
  27   1   6     1925.47     1838.00    175.83 o 
  29   1   6      112.13      142.44     50.24 o 
  31   1   6      546.19      590.46     49.21 o 
  33   1   6       82.77       77.72     50.37 o 
  35   1   6       53.85       62.09     29.15 o 
 -36   2   6        6.70       27.54     30.22 o 
 -34   2   6      188.72      153.52     37.96 o 
 -32   2   6       57.62       34.78     26.53 o 
 -30   2   6      206.59      215.38     39.43 o 
 -28   2   6       25.62       19.29     31.30 o 
 -26   2   6      105.36       60.43     35.42 o 
 -24   2   6      214.99      234.51     25.20 o 
 -22   2   6      348.91      266.58     25.30 o 
 -20   2   6      199.44      201.94     34.84 o 
 -18   2   6      477.29      474.64     27.88 o 
 -16   2   6        0.31       -1.13      8.55 o 
 -14   2   6      266.53      244.62     15.02 o 
 -12   2   6     3884.96     3556.76     54.87 o 
 -10   2   6      893.04      950.82     28.11 o 
  -8   2   6       11.66       -1.62      7.47 o 
  -6   2   6     6848.92     6697.16     73.72 o 
  -4   2   6     2781.00     2780.75     39.59 o 
  -2   2   6     5080.74     5216.29     52.27 o 
   0   2   6      452.11      404.62     14.75 o 
   2   2   6        5.27       34.99      6.47 o 
   4   2   6     5954.57     5753.07     76.53 o 
   6   2   6      413.83      355.21     20.61 o 
   8   2   6      908.52      782.26     19.14 o 
  10   2   6     3088.58     2786.65     62.94 o 
  12   2   6      735.55      703.72     19.17 o 
  14   2   6       42.92       31.15      7.99 o 
  16   2   6      728.10      754.63     25.22 o 
  18   2   6      266.21      271.27     20.85 o 
  20   2   6       68.86       70.62     12.72 o 
  22   2   6      441.20      521.09     24.98 o 
  24   2   6     3383.56     3373.49     70.83 o 
  26   2   6      210.23      206.38     23.48 o 
  28   2   6       86.59       82.33     25.98 o 
  30   2   6        8.71       -0.71     20.54 o 
  32   2   6       44.77       40.32     25.96 o 
  34   2   6        4.92       -5.35     28.47 o 
 -33   3   6      571.39      595.92     59.43 o 
 -31   3   6        2.20       -7.65     23.57 o 
 -29   3   6        2.63      -23.16     24.14 o 
 -27   3   6       93.82      112.24     16.62 o 
 -25   3   6      107.33      108.76     21.61 o 
 -23   3   6      336.93      392.06     30.89 o 
 -21   3   6     1157.02     1060.86     47.68 o 
 -19   3   6     4168.23     4036.38     80.02 o 
 -17   3   6      238.81      260.48     30.06 o 
 -15   3   6       25.88       13.58     12.77 o 
 -13   3   6      106.29      135.25     13.32 o 
 -11   3   6        0.58       -0.95      7.46 o 
  -9   3   6      255.34      277.75     16.04 o 
  -7   3   6      427.63      380.64     23.58 o 
  -5   3   6      281.76      293.81     19.02 o 
  -3   3   6     2714.20     2698.26     40.37 o 
  -1   3   6      852.58      878.75     22.77 o 
   1   3   6       22.64       30.78      7.62 o 
   3   3   6      323.11      391.36     19.88 o 
   5   3   6     3038.40     2762.40     65.11 o 
   7   3   6     2619.35     2675.48     52.80 o 
   9   3   6      761.91      791.80     32.92 o 
  11   3   6        5.26       11.71      7.55 o 
  13   3   6      265.64      359.12     17.34 o 
  15   3   6      885.44      944.43     27.67 o 
  17   3   6      425.83      483.80     27.74 o 
  19   3   6       26.38       18.39     16.74 o 
  21   3   6      132.02      135.89     21.40 o 
  23   3   6        2.74       -3.79     13.50 o 
  25   3   6      464.52      440.47     30.53 o 
  27   3   6      407.15      291.08     27.84 o 
  29   3   6       18.28       18.57     22.74 o 
  31   3   6      107.74       99.02     49.34 o 
  33   3   6      244.79      324.63     67.51 o 
 -32   4   6       15.81       23.40     28.82 o 
 -30   4   6      134.68      135.62     36.28 o 
 -28   4   6      123.02      112.46     18.89 o 
 -26   4   6      159.70      135.17     18.34 o 
 -24   4   6       18.10       19.11     13.80 o 
 -22   4   6       33.99       49.03     13.37 o 
 -20   4   6       91.70      136.99     22.21 o 
 -18   4   6      142.27      103.37     20.11 o 
 -16   4   6        0.64        7.17     12.51 o 
 -14   4   6      114.10       97.32     17.71 o 
 -12   4   6      968.48      980.20     29.45 o 
 -10   4   6       15.46       23.07      9.16 o 
  -8   4   6        2.97       -1.66      8.34 o 
  -6   4   6      175.39      196.33     18.58 o 
  -4   4   6     2285.11     2258.66     67.89 o 
  -2   4   6     1726.36     1791.05     35.23 o 
   0   4   6      437.27      458.49     22.62 o 
   2   4   6      538.21      530.66     23.82 o 
   4   4   6      294.53      409.83     22.61 o 
   6   4   6       16.29       19.50      9.97 o 
   8   4   6      231.07      234.25     23.80 o 
  10   4   6     3248.24     3088.33     50.64 o 
  12   4   6       61.37       34.39     10.34 o 
  14   4   6       24.89       23.50      9.36 o 
  16   4   6      242.68      287.65     30.26 o 
  18   4   6        0.18       -8.93     21.77 o 
  20   4   6       37.60       25.56     19.58 o 
  22   4   6      180.07      189.51     30.31 o 
  24   4   6       44.02       22.17     27.18 o 
  26   4   6       48.38       47.26     24.21 o 
  28   4   6       93.78       97.84     27.64 o 
  30   4   6       10.36      -26.79     35.30 o 
 -29   5   6       64.18       45.39     43.61 o 
 -27   5   6        0.28       28.50     14.80 o 
 -25   5   6       68.58       62.27     16.45 o 
 -23   5   6      135.76      168.81     20.54 o 
 -21   5   6      146.04      184.31     28.56 o 
 -19   5   6       12.30       17.66     12.74 o 
 -17   5   6      263.01      264.27     20.22 o 
 -15   5   6      453.99      340.98     65.20 o 
 -13   5   6       18.45       52.52     20.03 o 
 -11   5   6      225.16      212.72     20.65 o 
  -9   5   6      374.17      389.69     32.94 o 
  -7   5   6      595.02      582.56     31.20 o 
  -5   5   6      187.21      163.01     18.23 o 
  -3   5   6      137.55      127.52     16.51 o 
  -1   5   6     1391.00     1379.46     41.46 o 
   1   5   6       42.16       23.94     19.62 o 
   3   5   6      360.46      436.05     25.19 o 
   5   5   6      518.72      605.39     29.23 o 
   7   5   6      121.96      158.84     18.49 o 
   9   5   6      124.21      147.21     19.85 o 
  11   5   6     1317.28     1280.26     34.59 o 
  13   5   6       73.11       45.30     16.83 o 
  15   5   6      112.78      138.69     25.66 o 
  17   5   6      146.74      191.20     29.53 o 
  19   5   6        4.17       -3.56     17.15 o 
  21   5   6       15.09       59.95     24.38 o 
  23   5   6       61.43       73.65     26.10 o 
  25   5   6       79.51      109.20     28.90 o 
  27   5   6      241.10      225.28     36.01 o 
 -26   6   6       30.84       23.64     34.75 o 
 -24   6   6        1.47       16.24     24.29 o 
 -22   6   6       64.52       85.86     20.54 o 
 -20   6   6       61.34       68.60     19.30 o 
 -18   6   6        2.71      -14.62     13.40 o 
 -16   6   6      127.26      144.41     21.97 o 
 -14   6   6      129.51      160.62     25.23 o 
 -12   6   6       12.55       20.86     14.71 o 
 -10   6   6      264.01      293.02     19.94 o 
  -8   6   6       75.76       93.35     20.08 o 
  -6   6   6      416.45      358.08     27.11 o 
  -4   6   6        0.01        9.65     12.99 o 
  -2   6   6      181.01      158.00     27.01 o 
   0   6   6       52.49       48.38     15.79 o 
   2   6   6        1.78        8.20     14.84 o 
   4   6   6        2.64        3.63     13.10 o 
   6   6   6        0.01       -0.93     12.35 o 
   8   6   6       60.75       98.22     15.33 o 
  10   6   6       55.86       38.54     13.00 o 
  12   6   6      129.01      149.21     21.62 o 
  14   6   6        0.24       17.54     19.41 o 
  16   6   6       67.66      120.85     26.61 o 
  18   6   6       17.77       48.07     22.47 o 
  20   6   6        6.82       11.70     21.20 o 
  22   6   6        4.37       10.44     22.39 o 
  24   6   6      410.93      435.96     45.75 o 
 -19   7   6      215.99      226.74     28.86 o 
 -17   7   6      448.46      489.27     62.26 o 
 -15   7   6      187.33      202.49     27.31 o 
 -13   7   6      453.08      462.73     34.59 o 
 -11   7   6        5.21       -5.23     14.02 o 
  -9   7   6       16.30       23.81     15.10 o 
  -7   7   6        0.92       -1.86     11.57 o 
  -5   7   6       93.62       93.47     20.38 o 
  -3   7   6       39.87       50.14     14.00 o 
  -1   7   6       30.14       42.98     19.11 o 
   1   7   6        5.37       -8.09     10.54 o 
   3   7   6       17.43        5.39     12.48 o 
   5   7   6       11.37       20.62     13.42 o 
   7   7   6      169.99      216.71     20.43 o 
   9   7   6      497.76      584.55     51.36 o 
  11   7   6       28.70       37.41     17.74 o 
  13   7   6       46.44       62.89     25.11 o 
  15   7   6       15.02      -20.10     20.66 o 
  17   7   6        8.04       13.70     23.66 o 
  19   7   6        8.66        7.82     22.82 o 
 -10   8   6       43.57       48.41     33.22 o 
  -8   8   6       66.54       46.90     20.70 o 
  -6   8   6       27.08       48.28     30.20 o 
  -4   8   6       86.31       81.73     18.06 o 
  -2   8   6      176.18      160.95     20.66 o 
   0   8   6        1.36        6.54     18.93 o 
   2   8   6       16.25       -6.48     12.34 o 
   4   8   6        2.88       17.45     19.14 o 
   6   8   6        0.97       11.35     13.86 o 
   8   8   6        0.13       15.25     20.98 o 
 -35   1   7      288.57      424.18    101.65 o 
 -33   1   7      447.25      378.55    112.35 o 
 -31   1   7       23.40       20.04     28.39 o 
 -29   1   7       31.02       33.97     28.06 o 
 -27   1   7      304.29      351.48     43.93 o 
 -25   1   7     1106.38     1128.42     77.33 o 
 -23   1   7        9.68       24.57     14.85 o 
 -21   1   7     4526.84     4215.14     81.23 o 
 -19   1   7     2497.59     2386.31     72.37 o 
 -17   1   7       51.58       64.43     10.98 o 
 -15   1   7       25.83       28.64      8.90 o 
 -13   1   7        1.20       -0.55      6.99 o 
 -11   1   7       64.68       51.26      9.58 o 
  -9   1   7     9349.30     8989.08    106.45 o 
  -7   1   7      214.13      323.58     18.68 o 
  -5   1   7     1580.68     1541.64     34.62 o 
  -3   1   7    14269.56    14545.06    163.77 o 
  -1   1   7      307.71      336.29     11.62 o 
   1   1   7      613.51      521.01     25.89 o 
   3   1   7      747.82      540.86     15.75 o 
   5   1   7       92.18      130.81      8.67 o 
   7   1   7    12399.16    11957.43    151.67 o 
   9   1   7     2695.85     2547.45     42.91 o 
  11   1   7     7035.44     7356.19     84.49 o 
  13   1   7      567.91      599.49     26.61 o 
  15   1   7     1949.82     1981.28     44.60 o 
  17   1   7      242.13      268.84     17.74 o 
  19   1   7       41.47       32.26     10.81 o 
  21   1   7     1308.08     1168.61     39.93 o 
  23   1   7      639.50      676.41     33.42 o 
  25   1   7       46.52       13.62     19.12 o 
  27   1   7      323.64      348.88     39.14 o 
  29   1   7       53.88      107.00     28.61 o 
  31   1   7      423.70      615.07     83.48 o 
  33   1   7       78.90      101.90     70.46 o 
  35   1   7       11.60       23.63     28.01 o 
 -34   2   7      238.73      302.01     49.08 o 
 -32   2   7      201.62      161.10     82.32 o 
 -30   2   7       84.95       88.03     32.34 o 
 -28   2   7      218.61      266.89     40.35 o 
 -26   2   7       10.02        7.82     22.70 o 
 -24   2   7      167.00      174.71     23.57 o 
 -22   2   7     2633.91     2455.13     65.58 o 
 -20   2   7     2626.47     2738.28     64.54 o 
 -18   2   7       59.53       38.85     14.11 o 
 -16   2   7     1084.49     1088.03     29.82 o 
 -14   2   7       32.15       34.63     10.72 o 
 -12   2   7     3426.84     3423.79     54.25 o 
 -10   2   7     1579.07     1574.64     61.41 o 
  -8   2   7     9093.05     9659.61    100.27 o 
  -6   2   7     1828.47     1834.59     34.24 o 
  -4   2   7    30667.86    32212.59    232.34 o 
  -2   2   7     3220.77     3284.61     39.76 o 
   0   2   7      155.31      146.53     10.81 o 
   2   2   7       58.60       48.94      7.99 o 
   4   2   7     1852.33     2024.29     34.37 o 
   6   2   7     1109.62     1091.28     22.58 o 
   8   2   7      662.09      677.40     29.50 o 
  10   2   7      447.92      447.04     19.96 o 
  12   2   7      292.05      268.01     20.64 o 
  14   2   7      244.68      260.49     19.60 o 
  16   2   7     2277.61     2259.34     44.09 o 
  18   2   7      208.36      209.64     24.74 o 
  20   2   7       25.32        1.49     23.70 o 
  22   2   7     2460.57     2496.05     60.33 o 
  24   2   7      401.75      357.90     31.58 o 
  26   2   7     1264.63     1470.27     50.26 o 
  28   2   7       48.34       88.42     26.89 o 
  30   2   7      293.10      322.66     81.42 o 
  32   2   7      321.92      342.44     43.78 o 
  34   2   7     1248.52     1399.90     83.77 o 
 -33   3   7      100.60       31.80     30.35 o 
 -31   3   7      321.93      405.65     86.32 o 
 -29   3   7      451.16      542.70     52.27 o 
 -27   3   7        0.06       -4.07     21.18 o 
 -25   3   7       14.63       11.36     18.77 o 
 -23   3   7      272.70      248.15     28.37 o 
 -21   3   7      297.45      287.31     27.82 o 
 -19   3   7     1912.86     1929.90     55.87 o 
 -17   3   7       73.06       46.02     15.21 o 
 -15   3   7     2627.69     2686.96     49.04 o 
 -13   3   7     2508.32     2383.40     44.90 o 
 -11   3   7      372.86      334.39     18.48 o 
  -9   3   7      353.75      401.52     42.10 o 
  -7   3   7     2816.57     2878.90     47.36 o 
  -5   3   7     1030.51     1087.42     29.27 o 
  -3   3   7       95.32      112.29     10.84 o 
  -1   3   7      842.59      845.98     23.54 o 
   1   3   7     2476.06     2309.87     39.39 o 
   3   3   7     2579.84     2519.05     41.88 o 
   5   3   7      393.47      365.65     26.36 o 
   7   3   7      295.69      302.78     15.39 o 
   9   3   7     1220.32     1298.26     36.02 o 
  11   3   7     3844.72     4203.91     71.83 o 
  13   3   7      421.82      476.91     25.61 o 
  15   3   7      408.75      396.96     24.17 o 
  17   3   7     1401.62     1363.14     44.32 o 
  19   3   7      628.71      676.23     34.87 o 
  21   3   7      553.56      618.34     34.65 o 
  23   3   7        9.54       26.48     15.35 o 
  25   3   7       80.92       52.18     18.34 o 
  27   3   7      216.60      195.40     26.04 o 
  29   3   7       11.74       30.22     25.56 o 
  31   3   7      163.57      147.83     41.61 o 
 -32   4   7      231.16      235.64     70.85 o 
 -30   4   7      159.38      217.57     43.65 o 
 -28   4   7        2.44        1.06     11.89 o 
 -26   4   7      135.94      143.62     19.88 o 
 -24   4   7       38.65       48.42     13.33 o 
 -22   4   7      308.79      337.83     40.64 o 
 -20   4   7      153.82      143.03     26.59 o 
 -18   4   7      796.57      830.53     40.06 o 
 -16   4   7     3157.79     3178.07     76.22 o 
 -14   4   7      154.18      147.85     20.79 o 
 -12   4   7      259.90      283.18     20.82 o 
 -10   4   7     1760.94     1804.93     40.64 o 
  -8   4   7      377.63      314.17     21.59 o 
  -6   4   7      404.05      401.66     23.46 o 
  -4   4   7      746.44      765.10     48.25 o 
  -2   4   7     1714.88     1829.38     45.22 o 
   0   4   7      847.12      824.35     24.98 o 
   2   4   7       22.61       21.08      8.69 o 
   4   4   7      562.07      550.37     32.41 o 
   6   4   7       65.40       56.07     13.40 o 
   8   4   7      333.53      290.29     28.19 o 
  10   4   7       33.74       22.18     14.81 o 
  12   4   7      257.76      241.38     27.80 o 
  14   4   7       59.70       71.69     15.26 o 
  16   4   7        0.23      -19.70     17.65 o 
  18   4   7      392.46      387.72     36.17 o 
  20   4   7        7.19        4.51     17.76 o 
  22   4   7      538.48      525.96     43.01 o 
  24   4   7     3094.21     3407.18    164.69 o 
  26   4   7      327.32      350.74     40.07 o 
  28   4   7       50.50       41.77     24.92 o 
  30   4   7        5.96       16.75     38.90 o 
 -29   5   7        2.93      -28.45     18.97 o 
 -27   5   7        4.38       16.16     14.73 o 
 -25   5   7        2.48       16.27     14.45 o 
 -23   5   7        0.96       -0.42     13.60 o 
 -21   5   7       77.27       59.19     16.38 o 
 -19   5   7     1110.99     1160.18     49.51 o 
 -17   5   7     1961.28     2215.55     64.63 o 
 -15   5   7       40.18       36.31     16.54 o 
 -13   5   7      527.15      624.99     43.40 o 
 -11   5   7      132.40      107.34     17.12 o 
  -9   5   7      146.99      172.49     19.11 o 
  -7   5   7       67.31       42.06     14.35 o 
  -5   5   7      658.34      665.99     30.63 o 
  -3   5   7      364.05      426.56     33.01 o 
  -1   5   7       22.71       46.15     13.26 o 
   1   5   7       43.30       28.55     19.75 o 
   3   5   7       34.61       57.88     33.49 o 
   5   5   7       36.78       40.30     16.19 o 
   7   5   7      700.17      637.67     31.13 o 
   9   5   7     2122.47     2236.83     56.02 o 
  11   5   7      497.04      601.24     32.16 o 
  13   5   7      152.93      131.75     19.63 o 
  15   5   7       79.14       36.83     20.22 o 
  17   5   7       21.90      -13.43     17.15 o 
  19   5   7        0.48       -0.46     19.42 o 
  21   5   7      246.20      273.27     35.81 o 
  23   5   7       35.07       34.53     25.12 o 
  25   5   7      322.04      363.32     42.35 o 
  27   5   7        5.77       -5.88     23.75 o 
 -24   6   7        7.39        9.36     17.62 o 
 -22   6   7       40.94       31.59     18.73 o 
 -20   6   7      125.90      134.42     24.39 o 
 -18   6   7      131.00      131.42     24.16 o 
 -16   6   7      117.24      113.06     23.45 o 
 -14   6   7      670.98      774.77     35.66 o 
 -12   6   7      113.10      138.33     28.28 o 
 -10   6   7      151.35      194.05     31.06 o 
  -8   6   7       10.02        0.70     12.38 o 
  -6   6   7       53.25       48.02     14.84 o 
  -4   6   7       58.13       58.28     16.48 o 
  -2   6   7       15.39      -12.53     11.28 o 
   0   6   7       40.27       37.31     15.23 o 
   2   6   7      205.42      216.12     40.39 o 
   4   6   7        4.12        3.05     14.62 o 
   6   6   7        1.65      -18.38     12.26 o 
   8   6   7       79.09       76.80     20.40 o 
  10   6   7       24.10       -1.09     13.18 o 
  12   6   7      198.76      288.81     34.30 o 
  14   6   7        6.82       12.00     20.83 o 
  16   6   7      116.07      207.71     68.66 o 
  18   6   7        2.72        4.20     21.67 o 
  20   6   7       10.25        2.67     23.81 o 
  22   6   7      206.83      203.70     35.90 o 
 -17   7   7       45.57       47.07     20.43 o 
 -15   7   7       14.58       -0.45     17.50 o 
 -13   7   7      163.33      164.46     25.41 o 
 -11   7   7       37.34       46.49     18.20 o 
  -9   7   7       34.38       28.03     25.82 o 
  -7   7   7       69.10       69.37     15.46 o 
  -5   7   7       76.66       60.02     18.32 o 
  -3   7   7       31.76       18.40     12.15 o 
  -1   7   7        0.02       -6.72     13.72 o 
   1   7   7       32.39       37.38     16.71 o 
   3   7   7       19.58        3.18     13.38 o 
   5   7   7      117.16      169.38     70.34 o 
   7   7   7       76.58      114.30     32.33 o 
   9   7   7      250.84      260.47     49.21 o 
  11   7   7      224.07      216.26     40.84 o 
  13   7   7       82.55       83.81     65.95 o 
  15   7   7       27.05       37.17     24.02 o 
  17   7   7        0.19        6.93     23.21 o 
  -6   8   7       18.22        0.04     17.05 o 
  -4   8   7       13.87        7.28     13.83 o 
  -2   8   7      131.46      135.40     20.48 o 
   0   8   7      199.94      200.68     23.01 o 
   2   8   7       24.07       33.80     15.51 o 
   4   8   7      114.92      155.40     21.79 o 
 -34   0   8        7.84      -15.72     36.58 o 
 -32   0   8      257.89      361.73     66.74 o 
 -30   0   8      302.59      347.05     66.74 o 
 -28   0   8      348.04      395.25     64.93 o 
 -26   0   8     1334.78     1438.56    102.08 o 
 -24   0   8       25.11       41.74     36.07 o 
 -22   0   8     3478.76     3436.78    147.34 o 
 -20   0   8     2040.95     2111.98     63.74 o 
 -18   0   8     6540.23     6433.04    118.85 o 
 -16   0   8      400.82      353.21     28.39 o 
 -14   0   8     1285.29     1239.85     45.71 o 
 -12   0   8     6941.75     6499.37    250.26 o 
 -10   0   8    19638.49    19491.29    353.20 o 
  -8   0   8     6648.56     6910.49    114.66 o 
  -6   0   8     2474.53     2899.21     79.22 o 
  -4   0   8    31583.23    33361.15    383.52 o 
  -2   0   8       30.07       40.76     12.37 o 
   0   0   8     4419.99     4573.62     75.62 o 
   2   0   8      198.26      213.14     19.31 o 
   4   0   8     3211.01     3184.95     86.88 o 
   6   0   8    13903.66    12984.88    257.30 o 
   8   0   8     2285.51     2332.38     59.78 o 
  10   0   8      363.13      359.52     28.09 o 
  12   0   8      687.04      727.18     35.22 o 
  14   0   8       24.55       19.82     12.39 o 
  16   0   8      193.19      132.41     26.02 o 
  18   0   8       20.23       50.65     37.48 o 
  20   0   8     1149.84     1052.94     45.26 o 
  22   0   8     9129.16     8975.46    151.94 o 
  24   0   8       10.16       19.84     28.60 o 
  26   0   8      781.63      568.22     63.40 o 
  28   0   8      284.18      193.24     47.41 o 
  30   0   8        0.23       14.17     32.98 o 
  32   0   8       40.17      154.58     46.12 o 
  34   0   8     1260.69     1706.42    113.15 o 
 -35   1   8        6.30        6.10     26.78 o 
 -33   1   8       18.66       78.66     55.00 o 
 -31   1   8       30.60       37.44     29.45 o 
 -29   1   8      611.18      583.44     53.52 o 
 -27   1   8      105.80      171.55     36.04 o 
 -25   1   8      460.83      385.73     52.96 o 
 -23   1   8        0.71       -4.99     14.55 o 
 -21   1   8     4915.15     4933.14    176.04 o 
 -19   1   8     8500.30     8365.41    113.26 o 
 -17   1   8        1.68        5.57      8.50 o 
 -15   1   8        5.26       -2.67      8.60 o 
 -13   1   8     2769.85     2541.67     46.46 o 
 -11   1   8      113.08      127.92     13.31 o 
  -9   1   8     3690.69     3930.09     56.31 o 
  -7   1   8       15.87       60.75      9.84 o 
  -5   1   8        0.43        5.18      6.73 o 
  -3   1   8        4.95       -3.90      5.90 o 
  -1   1   8     2266.17     2349.17     47.52 o 
   1   1   8      296.93      290.67     13.91 o 
   3   1   8        1.90       15.89      6.72 o 
   5   1   8     4805.84     4727.27     51.73 o 
   7   1   8     1316.43     1293.87     30.70 o 
   9   1   8     9342.96     9215.88    100.57 o 
  11   1   8     1920.67     2242.35     69.69 o 
  13   1   8      324.33      347.93     19.24 o 
  15   1   8        9.10       11.13      9.58 o 
  17   1   8      440.87      360.75     24.33 o 
  19   1   8       14.48       -3.30     10.11 o 
  21   1   8     3883.84     3680.64     95.69 o 
  23   1   8       75.49       89.84     29.07 o 
  25   1   8      104.79       94.08     25.66 o 
  27   1   8       91.67       78.98     27.60 o 
  29   1   8        2.04       30.40     22.99 o 
  31   1   8       17.87       24.67     25.41 o 
  33   1   8       55.42       31.02     37.87 o 
 -34   2   8       96.17      197.27     41.57 o 
 -32   2   8       55.05        7.22     26.94 o 
 -30   2   8      280.48      406.44    141.71 o 
 -28   2   8      276.01      234.91     40.61 o 
 -26   2   8      158.50      106.53     41.48 o 
 -24   2   8        0.01        5.20     14.72 o 
 -22   2   8     1367.29     1312.76     48.22 o 
 -20   2   8       66.49       65.27     18.84 o 
 -18   2   8      294.77      314.64     42.64 o 
 -16   2   8     5965.27     5646.96     76.67 o 
 -14   2   8        3.64        0.96      8.44 o 
 -12   2   8      692.75      742.66     25.82 o 
 -10   2   8     1234.78     1212.58     30.54 o 
  -8   2   8     1477.29     1558.67     33.68 o 
  -6   2   8    11391.28    11050.36    111.63 o 
  -4   2   8      283.42      413.50     14.78 o 
  -2   2   8       23.99        9.32      5.77 o 
   0   2   8      968.50      856.53     26.82 o 
   2   2   8      858.30      832.42     22.66 o 
   4   2   8     1594.38     1589.41     89.09 o 
   6   2   8       26.74       14.10      7.29 o 
   8   2   8       85.67       84.89     13.47 o 
  10   2   8      125.02      105.89     13.17 o 
  12   2   8      830.09      786.50     27.00 o 
  14   2   8      258.41      252.98     18.19 o 
  16   2   8      200.69      199.97     18.78 o 
  18   2   8      189.27      179.76     17.01 o 
  20   2   8        0.01       -7.95     21.14 o 
  22   2   8       51.01       32.86     16.36 o 
  24   2   8      805.64      779.06     39.11 o 
  26   2   8      240.73      228.70     26.76 o 
  28   2   8      230.87      328.21     66.73 o 
  30   2   8        7.68      -15.79     25.64 o 
  32   2   8       43.63       68.01     28.77 o 
 -33   3   8        0.07       19.15     29.87 o 
 -31   3   8       39.61       31.67     50.75 o 
 -29   3   8       10.42        1.68     23.82 o 
 -27   3   8      290.89      317.09     32.39 o 
 -25   3   8       83.25       47.10     22.15 o 
 -23   3   8      625.18      638.62     53.90 o 
 -21   3   8      245.26      229.42     26.02 o 
 -19   3   8      856.07      801.73     64.14 o 
 -17   3   8     5644.35     5780.71    100.33 o 
 -15   3   8      157.66      218.31     17.93 o 
 -13   3   8     1144.24     1177.55     32.96 o 
 -11   3   8      263.71      293.08     18.78 o 
  -9   3   8     1343.59     1429.05     34.31 o 
  -7   3   8      115.00       96.34     12.78 o 
  -5   3   8     3366.67     3326.18     52.39 o 
  -3   3   8     1400.93     1455.91     30.90 o 
  -1   3   8       34.99       31.99      8.93 o 
   1   3   8     2778.38     2642.65     65.90 o 
   3   3   8      143.94      133.83     13.02 o 
   5   3   8     3187.50     3351.35     62.11 o 
   7   3   8     2272.10     2344.86     51.87 o 
   9   3   8     1041.42     1115.59     44.84 o 
  11   3   8        5.35       10.33     13.42 o 
  13   3   8      142.86      187.95     19.47 o 
  15   3   8       99.95      150.27     18.55 o 
  17   3   8        0.24        4.92     10.88 o 
  19   3   8       18.79       24.68     15.73 o 
  21   3   8     1156.22     1245.07     46.00 o 
  23   3   8      324.25      344.42     39.95 o 
  25   3   8      365.52      269.27     28.17 o 
  27   3   8        4.06       21.76     18.05 o 
  29   3   8      152.22      143.07     33.49 o 
  31   3   8       32.44       21.16     26.77 o 
 -30   4   8        0.50       -9.14     26.67 o 
 -28   4   8        0.02        7.43     14.50 o 
 -26   4   8        0.00      -17.63     11.75 o 
 -24   4   8       12.10       18.38     19.53 o 
 -22   4   8     1269.05     1365.81     52.76 o 
 -20   4   8       57.97       61.74     18.99 o 
 -18   4   8        3.14       15.20     15.25 o 
 -16   4   8      190.45      173.06     23.30 o 
 -14   4   8     2548.40     2418.49     61.82 o 
 -12   4   8        0.61        5.94     10.13 o 
 -10   4   8        3.42        1.59     13.04 o 
  -8   4   8     2475.89     2525.36     56.12 o 
  -6   4   8        8.89        7.43     13.79 o 
  -4   4   8      143.91      177.34     18.11 o 
  -2   4   8        2.68       -8.01      9.84 o 
   0   4   8      351.36      337.71     18.35 o 
   2   4   8      101.41       96.90     12.66 o 
   4   4   8       10.28       10.28      8.93 o 
   6   4   8        0.79       -3.43      9.72 o 
   8   4   8        3.33      -14.48      9.66 o 
  10   4   8      803.50      863.56     34.99 o 
  12   4   8      590.35      618.54     31.80 o 
  14   4   8        6.16       -2.61     12.46 o 
  16   4   8      235.02      206.89     29.82 o 
  18   4   8       67.20       28.71     19.79 o 
  20   4   8        4.69        2.82     20.98 o 
  22   4   8       98.08       49.45     24.21 o 
  24   4   8      127.18      118.64     30.27 o 
  26   4   8      107.89      105.82     30.24 o 
  28   4   8      225.73      253.12     38.08 o 
 -27   5   8       36.65       45.09     18.30 o 
 -25   5   8       23.63       21.62     15.40 o 
 -23   5   8       26.23       42.44     15.40 o 
 -21   5   8       28.54       53.77     20.92 o 
 -19   5   8      294.55      344.90     33.55 o 
 -17   5   8       13.49       -0.95     15.20 o 
 -15   5   8      391.74      396.03     35.23 o 
 -13   5   8      256.18      246.25     32.14 o 
 -11   5   8      464.52      517.66     73.98 o 
  -9   5   8       29.20       20.53     13.71 o 
  -7   5   8      480.84      566.61     30.62 o 
  -5   5   8       15.54       25.36     15.03 o 
  -3   5   8      510.71      530.73     29.91 o 
  -1   5   8      296.11      278.05     29.95 o 
   1   5   8       41.80       47.91     13.95 o 
   3   5   8       24.35       25.75     12.52 o 
   5   5   8      207.85      174.20     20.46 o 
   7   5   8       14.63       15.39     13.01 o 
   9   5   8      535.17      596.98     32.28 o 
  11   5   8      268.89      313.69     26.63 o 
  13   5   8        9.88       -1.60     13.19 o 
  15   5   8       58.88       81.99     24.74 o 
  17   5   8      357.66      363.43     38.52 o 
  19   5   8        7.52       16.01     20.83 o 
  21   5   8      103.82      123.14     49.08 o 
  23   5   8        4.95       28.98     24.72 o 
  25   5   8        0.55        9.89     30.01 o 
 -22   6   8      180.43      159.62     26.46 o 
 -20   6   8       84.25       81.64     25.80 o 
 -18   6   8       30.89       67.56     18.83 o 
 -16   6   8       93.04       76.83     44.70 o 
 -14   6   8      163.01      125.98     29.88 o 
 -12   6   8      191.29      182.02     31.58 o 
 -10   6   8       59.32       25.77     21.38 o 
  -8   6   8        7.91      -17.77     11.84 o 
  -6   6   8      285.49      252.30     24.99 o 
  -4   6   8      186.38      233.88     24.62 o 
  -2   6   8       43.20       45.67     15.40 o 
   0   6   8       46.24       -2.18     12.50 o 
   2   6   8        4.46      -11.95     11.89 o 
   4   6   8      224.28      195.65     22.86 o 
   6   6   8      460.06      473.94     39.54 o 
   8   6   8       13.09        8.84     15.88 o 
  10   6   8       15.42        8.08     14.92 o 
  12   6   8       29.42       40.90     27.05 o 
  14   6   8      135.62      146.65     30.44 o 
  16   6   8      105.14      126.71     32.98 o 
  18   6   8       14.85      -14.85     22.40 o 
  20   6   8        6.96      -27.30     20.76 o 
  22   6   8       37.96        5.53     25.44 o 
 -15   7   8        0.92       -5.03     18.44 o 
 -13   7   8        5.76       -5.45     17.56 o 
 -11   7   8        3.43       -3.14     13.81 o 
  -9   7   8        2.05        2.39     17.42 o 
  -7   7   8        6.81        3.03     15.68 o 
  -5   7   8       14.87       -0.08     14.63 o 
  -3   7   8        3.75       10.69     14.36 o 
  -1   7   8        0.41       -4.92     14.50 o 
   1   7   8       14.28       -2.57     14.77 o 
   3   7   8       22.48       23.57     16.04 o 
   5   7   8        1.30        9.40     15.22 o 
   7   7   8      190.63      192.70     32.39 o 
   9   7   8      671.58      553.75     64.42 o 
  11   7   8       77.39      117.48     38.90 o 
  13   7   8      350.91      368.70     58.23 o 
  15   7   8      123.40      166.92     34.94 o 
 -33   1   9      116.75       93.79     33.43 o 
 -31   1   9       73.80      128.70     36.81 o 
 -29   1   9      210.83      247.77     42.92 o 
 -27   1   9      107.81      141.13     34.29 o 
 -25   1   9       63.16       11.80     22.66 o 
 -23   1   9     1220.29     1260.04     48.45 o 
 -21   1   9     1887.72     1787.93     55.04 o 
 -19   1   9     8133.38     8187.13    102.36 o 
 -17   1   9     5327.47     5062.13     74.41 o 
 -15   1   9        5.68       31.11     11.23 o 
 -13   1   9     2303.30     2174.05     45.90 o 
 -11   1   9      541.44      466.14     21.79 o 
  -9   1   9       34.04       -5.36     10.71 o 
  -7   1   9     1248.50     1164.44     29.71 o 
  -5   1   9      292.01      287.99     16.07 o 
  -3   1   9     7987.90     7939.27     85.39 o 
  -1   1   9     6828.85     6538.44     64.91 o 
   1   1   9      205.98      270.31     14.79 o 
   3   1   9       20.23       40.00      8.45 o 
   5   1   9     6652.84     6476.80     80.34 o 
   7   1   9       55.68       49.93     10.20 o 
   9   1   9      527.06      478.80     25.14 o 
  11   1   9     1289.67     1160.04     32.45 o 
  13   1   9     1306.28     1373.81     43.05 o 
  15   1   9     2749.09     2608.22     50.27 o 
  17   1   9       43.33       76.39     14.09 o 
  19   1   9      289.35      288.79     20.96 o 
  21   1   9     1526.52     1512.91     56.40 o 
  23   1   9        6.14        1.62     14.20 o 
  25   1   9      399.48      356.35     39.78 o 
  27   1   9      368.73      324.44     40.71 o 
  29   1   9      235.01      198.21     35.14 o 
  31   1   9      235.86      241.67     39.37 o 
 -32   2   9      106.20       69.71     31.08 o 
 -30   2   9      345.16      356.83     55.01 o 
 -28   2   9       24.79      -10.88     20.79 o 
 -26   2   9       11.19       -5.23     22.80 o 
 -24   2   9       16.28       24.24     17.37 o 
 -22   2   9     1006.33      880.36     41.87 o 
 -20   2   9      490.40      469.93     42.25 o 
 -18   2   9     2989.86     2843.49     67.34 o 
 -16   2   9     1030.10     1100.19     33.17 o 
 -14   2   9     2559.82     2513.57     48.88 o 
 -12   2   9      886.60      882.05     28.30 o 
 -10   2   9      269.53      303.45     18.32 o 
  -8   2   9     2608.52     2617.02     46.14 o 
  -6   2   9       11.02       10.19      8.96 o 
  -4   2   9      661.12      766.28     22.16 o 
  -2   2   9     2816.30     2880.46     39.72 o 
   0   2   9        0.87       17.57      7.76 o 
   2   2   9      428.11      409.10     28.65 o 
   4   2   9      326.26      307.89     20.86 o 
   6   2   9       63.29       81.49     19.63 o 
   8   2   9       58.48       49.62     12.75 o 
  10   2   9     1206.02     1118.47     36.89 o 
  12   2   9     2335.53     2507.56     65.25 o 
  14   2   9      726.55      839.28     31.61 o 
  16   2   9      274.68      313.85     21.51 o 
  18   2   9      649.31      623.93     28.26 o 
  20   2   9      327.45      371.95     29.43 o 
  22   2   9     1081.51     1153.55     45.52 o 
  24   2   9        7.18       -3.53     16.02 o 
  26   2   9       77.22       62.29     20.31 o 
  28   2   9      713.96      728.54     55.51 o 
  30   2   9      354.09      438.60     57.46 o 
 -31   3   9        4.93      -14.28     28.47 o 
 -29   3   9      111.95       90.28     32.82 o 
 -27   3   9       10.38       36.35     19.31 o 
 -25   3   9       96.14      106.46     22.87 o 
 -23   3   9      593.76      681.43     40.40 o 
 -21   3   9     1560.97     1599.13     54.74 o 
 -19   3   9     3891.79     3924.22     84.03 o 
 -17   3   9       23.42       18.54     16.39 o 
 -15   3   9      179.35      198.39     18.58 o 
 -13   3   9      206.71      191.58     17.22 o 
 -11   3   9      162.99      179.85     16.78 o 
  -9   3   9      821.10      829.24     27.61 o 
  -7   3   9     1691.88     1710.37     46.89 o 
  -5   3   9      398.67      393.24     19.83 o 
  -3   3   9       26.63       29.25     11.31 o 
  -1   3   9      122.15      144.83     26.85 o 
   1   3   9       43.99       40.76      9.72 o 
   3   3   9     1581.14     1585.72     35.05 o 
   5   3   9      598.47      512.45     21.51 o 
   7   3   9       38.66       73.62     11.64 o 
   9   3   9     4367.15     4294.38    178.48 o 
  11   3   9     2155.13     1926.86     50.30 o 
  13   3   9      680.01      614.70     30.91 o 
  15   3   9      121.14      102.95     17.45 o 
  17   3   9       33.55        5.26     12.81 o 
  19   3   9      169.90      227.69     30.71 o 
  21   3   9      115.83       81.74     43.58 o 
  23   3   9      117.02       84.97     21.84 o 
  25   3   9        0.61       -2.03     17.60 o 
  27   3   9      617.39      656.62     41.80 o 
  29   3   9        6.28      -18.46     24.99 o 
 -28   4   9      190.63      209.57     22.38 o 
 -26   4   9      141.59      139.21     34.23 o 
 -24   4   9        2.21        2.85     18.51 o 
 -22   4   9      577.21      642.22     41.06 o 
 -20   4   9      307.45      291.83     30.63 o 
 -18   4   9        0.21       -3.13     16.53 o 
 -16   4   9      176.45      169.06     23.86 o 
 -14   4   9        4.20      -11.79     11.38 o 
 -12   4   9     1543.85     1641.37     47.52 o 
 -10   4   9       49.45       25.66     12.42 o 
  -8   4   9      227.63      176.23     29.33 o 
  -6   4   9     2465.59     2459.50     56.28 o 
  -4   4   9       80.64      102.05     15.96 o 
  -2   4   9      604.16      649.85     33.09 o 
   0   4   9      100.96      109.74     21.98 o 
   2   4   9      937.79      970.88     30.09 o 
   4   4   9      583.04      591.02     24.19 o 
   6   4   9       70.34       95.59     13.61 o 
   8   4   9     1264.54     1233.39     41.36 o 
  10   4   9      377.64      400.56     27.66 o 
  12   4   9       71.71      128.49     19.64 o 
  14   4   9       58.24       83.15     18.88 o 
  16   4   9       97.07       84.99     23.77 o 
  18   4   9      288.07      363.39     37.53 o 
  20   4   9        4.56       -9.93     20.78 o 
  22   4   9      188.11      145.36     30.21 o 
  24   4   9       91.61       25.37     25.00 o 
  26   4   9       56.37       51.28     28.02 o 
  28   4   9      171.16      174.24     36.65 o 
 -25   5   9       69.41      112.23     19.65 o 
 -23   5   9      340.15      335.37     36.57 o 
 -21   5   9      265.04      240.20     31.90 o 
 -19   5   9      270.19      273.36     48.10 o 
 -17   5   9      411.63      423.28     34.48 o 
 -15   5   9       47.92       39.36     24.12 o 
 -13   5   9        7.30       -3.61     16.90 o 
 -11   5   9        1.08      -10.75     12.17 o 
  -9   5   9        7.50       -1.39     13.16 o 
  -7   5   9        4.40       -0.50     11.21 o 
  -5   5   9       50.28       34.49     21.93 o 
  -3   5   9      165.69      119.73     18.15 o 
  -1   5   9       82.34       81.98     23.82 o 
   1   5   9      168.32      139.96     24.70 o 
   3   5   9      324.36      372.93     26.36 o 
   5   5   9      148.84      125.31     21.84 o 
   7   5   9      794.23      839.43     37.17 o 
   9   5   9     1992.16     2100.20     57.45 o 
  11   5   9      261.49      316.12     27.95 o 
  13   5   9      688.54      694.20     37.45 o 
  15   5   9      165.22      198.59     35.04 o 
  17   5   9       32.24       22.02     29.89 o 
  19   5   9        1.17       22.46     23.89 o 
  21   5   9      162.86      170.91     34.25 o 
  23   5   9       28.86       24.40     26.58 o 
 -20   6   9       32.71       23.38     17.87 o 
 -18   6   9       48.75       64.66     29.63 o 
 -16   6   9       44.19       51.72     27.05 o 
 -14   6   9        0.02       -1.83     18.88 o 
 -12   6   9        2.18       17.41     20.11 o 
 -10   6   9       52.90       32.91     41.22 o 
  -8   6   9      633.64      634.20     42.93 o 
  -6   6   9        0.35       -1.23     14.46 o 
  -4   6   9       68.58       63.04     18.01 o 
  -2   6   9        2.72        4.39     13.44 o 
   0   6   9        1.48       -8.94     11.48 o 
   2   6   9        1.02       -4.73     12.82 o 
   4   6   9      105.83      186.14     22.87 o 
   6   6   9       86.82       80.62     17.98 o 
   8   6   9       13.98       43.29     19.58 o 
  10   6   9       88.95       93.08     20.74 o 
  12   6   9      486.23      495.90     43.62 o 
  14   6   9      165.42      198.03     43.15 o 
  16   6   9       34.14        8.12     22.88 o 
  18   6   9       48.96       50.01     34.14 o 
  20   6   9        0.08       45.35     27.17 o 
 -13   7   9       16.01       12.79     16.78 o 
 -11   7   9       23.24       42.51     45.73 o 
  -9   7   9        0.09        4.50     22.32 o 
  -7   7   9       21.33      -13.01     15.98 o 
  -5   7   9        0.02      -15.48     18.71 o 
  -3   7   9        7.34        1.22     15.86 o 
  -1   7   9        2.61      -10.80     15.07 o 
   1   7   9       36.92       53.33     18.01 o 
   3   7   9        0.09       -9.56     15.48 o 
   5   7   9        3.24       -0.44     17.23 o 
   7   7   9      128.63      105.00     21.88 o 
   9   7   9      141.30      138.35     42.77 o 
  11   7   9      220.95      275.41     53.08 o 
 -32   0  10       23.23       13.91     35.81 o 
 -30   0  10      161.26      209.46     57.71 o 
 -28   0  10      103.80      145.56     51.53 o 
 -26   0  10     1231.58     1329.68    101.56 o 
 -24   0  10      235.97      179.58     49.21 o 
 -22   0  10      978.88     1028.06     83.77 o 
 -20   0  10      640.71      747.66     42.85 o 
 -18   0  10     7508.79     7465.41    354.64 o 
 -16   0  10      236.68      231.71     28.34 o 
 -14   0  10     1916.31     2018.02     63.50 o 
 -12   0  10       96.59      105.33     20.15 o 
 -10   0  10      668.37      662.38     81.18 o 
  -8   0  10     1553.58     1403.91     49.36 o 
  -6   0  10     1345.69     1255.62     45.39 o 
  -4   0  10      165.72      107.65     17.85 o 
  -2   0  10     3791.63     3468.31    111.01 o 
   0   0  10     1650.26     1569.06     72.72 o 
   2   0  10      104.38      212.87     40.45 o 
   4   0  10     1516.32     1370.83     54.02 o 
   6   0  10     4841.34     4571.41     94.59 o 
   8   0  10     7234.73     6903.74    124.39 o 
  10   0  10     7467.75     7259.82    129.91 o 
  12   0  10     1177.03     1310.70     50.86 o 
  14   0  10     4235.71     4368.87     97.88 o 
  16   0  10        3.93       29.67     16.49 o 
  18   0  10     1221.71     1000.82     84.42 o 
  20   0  10      139.53      132.84     24.58 o 
  22   0  10      167.99      138.96     35.43 o 
  24   0  10     1197.91     1028.11     79.39 o 
  26   0  10       23.33       25.76     34.26 o 
  28   0  10      445.39      511.21     68.29 o 
  30   0  10      915.74      941.63     88.91 o 
 -33   1  10        7.80       21.65     28.45 o 
 -31   1  10        2.44      -14.93     28.21 o 
 -29   1  10      226.50      234.10     41.63 o 
 -27   1  10        8.41        7.11     26.31 o 
 -25   1  10      304.87      389.99     64.80 o 
 -23   1  10       15.68        0.39     14.72 o 
 -21   1  10     3177.90     3144.61    129.37 o 
 -19   1  10     7116.31     6972.61     94.96 o 
 -17   1  10     2695.34     2656.20     53.46 o 
 -15   1  10      477.43      510.11     31.36 o 
 -13   1  10      335.46      318.35     23.32 o 
 -11   1  10      583.20      599.50     25.00 o 
  -9   1  10      150.89      206.71     17.00 o 
  -7   1  10     1256.89     1236.42     32.22 o 
  -5   1  10     2117.14     2056.87     43.18 o 
  -3   1  10     1278.02     1322.67     37.61 o 
  -1   1  10      577.51      547.02     21.66 o 
   1   1  10     2612.38     2583.09     55.02 o 
   3   1  10      130.32      155.73     24.74 o 
   5   1  10       30.72       16.28     11.05 o 
   7   1  10     3559.39     3626.87     59.55 o 
   9   1  10      661.21      663.83     31.17 o 
  11   1  10     2919.92     2747.34     52.21 o 
  13   1  10      212.67      217.23     18.76 o 
  15   1  10      286.23      206.44     18.88 o 
  17   1  10      835.87      832.53     31.50 o 
  19   1  10       62.76       40.32     13.44 o 
  21   1  10       55.24       48.87     25.76 o 
  23   1  10       74.67      102.10     34.27 o 
  25   1  10      504.20      479.04     45.13 o 
  27   1  10      880.61      812.70     56.03 o 
  29   1  10       13.53       39.68     26.57 o 
  31   1  10      230.17      221.96     39.96 o 
 -32   2  10      179.27      185.13     46.38 o 
 -30   2  10      204.57      223.53     42.59 o 
 -28   2  10        0.98       -9.74     23.93 o 
 -26   2  10      211.50      278.70     42.59 o 
 -24   2  10        2.54       -4.52     16.30 o 
 -22   2  10       91.21       72.50     36.22 o 
 -20   2  10     1388.42     1355.15     49.99 o 
 -18   2  10      130.48      128.36     21.79 o 
 -16   2  10      182.91      262.21     27.80 o 
 -14   2  10      391.17      370.16     24.10 o 
 -12   2  10     1080.67     1137.09     33.24 o 
 -10   2  10      939.84      976.12     37.87 o 
  -8   2  10      322.88      291.77     20.54 o 
  -6   2  10      245.05      267.40     21.72 o 
  -4   2  10      355.52      359.26     16.11 o 
  -2   2  10      606.23      644.19     27.28 o 
   0   2  10      314.92      330.76     17.69 o 
   2   2  10     4121.39     3815.36     68.44 o 
   4   2  10       58.29       28.26     12.35 o 
   6   2  10      763.95      793.87     38.84 o 
   8   2  10      869.54      839.40     34.23 o 
  10   2  10      862.03      865.94     57.90 o 
  12   2  10     2788.21     2829.43     55.04 o 
  14   2  10      283.66      235.15     20.14 o 
  16   2  10       40.79       62.58     14.18 o 
  18   2  10      917.90      777.52     31.36 o 
  20   2  10      332.90      324.02     35.13 o 
  22   2  10     1188.52     1132.51     65.49 o 
  24   2  10       57.52       17.32     20.27 o 
  26   2  10       40.40        9.78     21.56 o 
  28   2  10        0.81      -32.09     21.39 o 
  30   2  10        5.12      -17.93     24.90 o 
 -29   3  10       14.79      -46.05     49.21 o 
 -27   3  10      424.01      472.52     51.42 o 
 -25   3  10        0.77      -13.29     15.60 o 
 -23   3  10     1475.13     1427.99     55.05 o 
 -21   3  10      209.17      273.90     29.52 o 
 -19   3  10     1335.38     1370.74     50.65 o 
 -17   3  10      110.40      119.58     21.16 o 
 -15   3  10        1.75       11.27     11.12 o 
 -13   3  10        4.16       11.99     10.88 o 
 -11   3  10        4.97       12.30     11.06 o 
  -9   3  10     1301.02     1279.56     35.34 o 
  -7   3  10        1.30       -6.78      9.01 o 
  -5   3  10      113.45      143.94     15.22 o 
  -3   3  10     1265.45     1202.34     37.88 o 
  -1   3  10      249.46      307.98     18.34 o 
   1   3  10       87.92      100.57     13.94 o 
   3   3  10      347.34      377.07     21.46 o 
   5   3  10       41.22       18.26     13.31 o 
   7   3  10        4.22        1.29     11.63 o 
   9   3  10     4417.70     4466.37     81.80 o 
  11   3  10     2669.06     2844.22    104.58 o 
  13   3  10     1038.47     1134.07     59.73 o 
  15   3  10        4.81       -1.87     12.33 o 
  17   3  10       93.69      106.58     20.91 o 
  19   3  10      378.25      442.39     41.02 o 
  21   3  10       35.32       27.74     27.49 o 
  23   3  10      575.91      655.47     40.78 o 
  25   3  10       25.82       -0.28     18.95 o 
  27   3  10       31.93       17.17     20.92 o 
 -28   4  10      142.62      156.55     29.91 o 
 -26   4  10        5.94        5.78     19.37 o 
 -24   4  10      196.67      224.80     30.91 o 
 -22   4  10      138.56      109.92     25.24 o 
 -20   4  10       42.21       23.03     18.26 o 
 -18   4  10      107.77      115.84     22.87 o 
 -16   4  10      204.00      255.16     27.35 o 
 -14   4  10      133.70      122.14     20.74 o 
 -12   4  10       26.54       26.31     12.14 o 
 -10   4  10       19.25       24.45     11.88 o 
  -8   4  10      565.45      550.96     30.19 o 
  -6   4  10       42.49       23.21     13.19 o 
  -4   4  10     1747.48     1671.15     47.52 o 
  -2   4  10      456.97      421.55     26.43 o 
   0   4  10        3.68      -10.24     12.10 o 
   2   4  10      216.99      232.34     21.55 o 
   4   4  10      900.67      952.53     30.76 o 
   6   4  10       41.55       44.70     15.07 o 
   8   4  10      200.49      246.03     23.98 o 
  10   4  10      427.94      361.79     29.89 o 
  12   4  10      697.70      701.17     35.96 o 
  14   4  10      256.12      302.00     27.36 o 
  16   4  10      223.76      304.19     36.75 o 
  18   4  10      624.03      631.61     46.85 o 
  20   4  10       36.29       20.78     40.58 o 
  22   4  10      116.55      117.20     30.75 o 
  24   4  10       27.33       38.85     27.43 o 
  26   4  10        6.05       14.57     28.04 o 
 -23   5  10      110.94      109.60     26.00 o 
 -21   5  10      279.68      330.55     44.57 o 
 -19   5  10      159.67      126.12     25.74 o 
 -17   5  10      113.97      117.33     23.94 o 
 -15   5  10      117.94      139.47     23.85 o 
 -13   5  10       86.71       40.46     21.47 o 
 -11   5  10       48.37       57.21     17.14 o 
  -9   5  10      152.45      189.01     23.30 o 
  -7   5  10       47.32       45.45     16.06 o 
  -5   5  10      102.17      148.12     20.70 o 
  -3   5  10       47.49       27.70     14.89 o 
  -1   5  10       35.56       49.39     15.53 o 
   1   5  10      593.26      576.99     32.30 o 
   3   5  10       58.85       22.43     16.82 o 
   5   5  10        0.77       10.11     12.27 o 
   7   5  10       90.28      101.26     32.37 o 
   9   5  10       17.74       43.55     17.73 o 
  11   5  10      730.98      712.11     38.10 o 
  13   5  10      312.46      452.80     33.12 o 
  15   5  10       57.25       61.28     61.96 o 
  17   5  10      526.49      611.45     48.76 o 
  19   5  10        2.73      -32.66     21.77 o 
  21   5  10        0.30      -17.43     25.20 o 
 -18   6  10        5.46       -0.14     25.98 o 
 -16   6  10        2.47        2.55     22.30 o 
 -14   6  10       29.19       42.10     24.68 o 
 -12   6  10       26.86       31.71     22.68 o 
 -10   6  10      204.52      215.84     40.71 o 
  -8   6  10       52.41       59.97     18.03 o 
  -6   6  10      286.32      257.57     26.81 o 
  -4   6  10      197.77      159.19     22.94 o 
  -2   6  10       93.76      120.14     23.46 o 
   0   6  10       31.43       30.32     28.92 o 
   2   6  10       82.03       84.87     19.76 o 
   4   6  10      160.81      139.34     22.13 o 
   6   6  10      136.39      132.23     21.91 o 
   8   6  10        7.46       15.63     15.99 o 
  10   6  10      112.35      131.99     32.21 o 
  12   6  10       32.29       15.20     28.85 o 
  14   6  10        9.22      -29.47     25.51 o 
  16   6  10       10.99        3.63     25.93 o 
  -9   7  10       85.55       30.31     33.23 o 
  -7   7  10       26.96        3.90     22.88 o 
  -5   7  10        1.13      -10.99     15.69 o 
  -3   7  10        8.96        4.57     24.67 o 
  -1   7  10        7.74       -8.00     15.94 o 
   1   7  10       19.64       12.56     16.82 o 
   3   7  10      141.32      103.62     23.06 o 
   5   7  10      120.64      153.98     25.48 o 
   7   7  10       88.02       97.72     21.91 o 
 -31   1  11       33.21       27.51     29.31 o 
 -29   1  11      313.48      348.30     48.29 o 
 -27   1  11      345.04      341.65     69.06 o 
 -25   1  11      210.89      203.34     38.99 o 
 -23   1  11       59.17       44.09     18.30 o 
 -21   1  11      179.39      160.33     31.23 o 
 -19   1  11     1680.24     1703.79     44.80 o 
 -17   1  11       20.79       36.71     13.37 o 
 -15   1  11      343.20      374.55     33.21 o 
 -13   1  11     1562.80     1591.04     41.35 o 
 -11   1  11     1347.80     1343.00     36.91 o 
  -9   1  11      800.69      819.72     29.01 o 
  -7   1  11      125.43      119.18     14.28 o 
  -5   1  11     1702.34     1587.47     44.81 o 
  -3   1  11       89.91      143.70     39.03 o 
  -1   1  11     1593.90     1432.65     41.33 o 
   1   1  11      306.13      259.84     21.46 o 
   3   1  11       24.00        9.33     11.45 o 
   5   1  11     1243.68     1227.04     53.77 o 
   7   1  11     5488.79     5587.96    104.88 o 
   9   1  11       71.73       90.68     21.31 o 
  11   1  11     2528.65     2438.90     51.39 o 
  13   1  11      231.39      214.15     23.89 o 
  15   1  11      700.10      656.51     40.51 o 
  17   1  11       28.81        2.38     15.88 o 
  19   1  11       83.96       57.04     15.15 o 
  21   1  11      360.41      353.12     25.68 o 
  23   1  11     1389.16     1376.71     51.65 o 
  25   1  11       61.92       51.89     32.33 o 
  27   1  11       18.09       28.56     25.25 o 
  29   1  11        4.03        5.02     23.63 o 
 -30   2  11       36.21       67.83     32.21 o 
 -28   2  11      326.30      499.38     53.19 o 
 -26   2  11      150.02      133.08     72.14 o 
 -24   2  11       75.96       50.82     32.75 o 
 -22   2  11       12.13       -3.04     15.33 o 
 -20   2  11      170.29      146.90     23.80 o 
 -18   2  11      631.44      712.74     51.63 o 
 -16   2  11       42.88       54.70     15.43 o 
 -14   2  11       96.01       79.70     14.83 o 
 -12   2  11     1668.75     1582.70     48.08 o 
 -10   2  11        3.87        6.83     10.07 o 
  -8   2  11     1385.89     1461.95     36.83 o 
  -6   2  11      703.39      694.25     30.84 o 
  -4   2  11      598.70      592.43     29.00 o 
  -2   2  11      459.45      476.83     31.67 o 
   0   2  11       33.44       29.40     15.54 o 
   2   2  11      511.02      495.82     27.69 o 
   4   2  11     8136.66     8210.23    125.48 o 
   6   2  11     2738.78     2922.75     63.83 o 
   8   2  11     3540.09     3425.88     70.16 o 
  10   2  11     2871.31     2884.77     64.58 o 
  12   2  11       87.53       77.80     17.93 o 
  14   2  11       95.68      101.22     17.22 o 
  16   2  11       25.27       -4.70     11.38 o 
  18   2  11      345.87      335.13     32.30 o 
  20   2  11      521.83      467.27     35.57 o 
  22   2  11      118.04      177.84     25.88 o 
  24   2  11      440.19      419.43     34.62 o 
  26   2  11       65.97       34.80     20.23 o 
  28   2  11       16.71       24.17     24.90 o 
 -27   3  11       69.22       29.38     29.52 o 
 -25   3  11        1.60        2.98     18.50 o 
 -23   3  11      218.42      241.09     30.63 o 
 -21   3  11     3205.73     3308.06     82.78 o 
 -19   3  11     1325.79     1384.10     51.93 o 
 -17   3  11      919.96      948.80     42.71 o 
 -15   3  11      186.19      188.37     21.38 o 
 -13   3  11       26.80       29.74     12.21 o 
 -11   3  11      251.82      244.55     19.91 o 
  -9   3  11       45.29       39.14     13.68 o 
  -7   3  11      329.23      394.39     26.96 o 
  -5   3  11     1109.83     1083.30     38.30 o 
  -3   3  11      181.38      196.07     20.70 o 
  -1   3  11       31.08       45.84     13.98 o 
   1   3  11     3383.88     3336.99     66.67 o 
   3   3  11      379.22      443.90     27.46 o 
   5   3  11      393.11      412.96     32.96 o 
   7   3  11     4342.28     4400.02     81.88 o 
   9   3  11       78.87       83.77     18.06 o 
  11   3  11       21.71        0.59     12.83 o 
  13   3  11       30.43       26.63     15.73 o 
  15   3  11        9.45        1.07     13.92 o 
  17   3  11     1267.09     1163.50     45.98 o 
  19   3  11       58.04       79.13     40.19 o 
  21   3  11        8.31       22.37     24.57 o 
  23   3  11      308.71      331.41     34.39 o 
  25   3  11      201.62      170.53     28.76 o 
  27   3  11       10.73      -15.95     18.83 o 
 -26   4  11      137.46       88.76     27.02 o 
 -24   4  11      185.48      187.03     32.49 o 
 -22   4  11       17.56       41.59     20.58 o 
 -20   4  11      115.52      148.37     34.06 o 
 -18   4  11      304.50      370.64     59.37 o 
 -16   4  11      216.60      206.21     26.61 o 
 -14   4  11       20.95       27.05     16.25 o 
 -12   4  11       31.65       22.19     13.13 o 
 -10   4  11       60.78       73.96     14.97 o 
  -8   4  11      111.85       99.27     20.38 o 
  -6   4  11       47.19       36.69     14.48 o 
  -4   4  11      360.22      372.99     45.22 o 
  -2   4  11      189.16      202.13     21.55 o 
   0   4  11      479.58      501.19     79.50 o 
   2   4  11        1.86        6.88     16.75 o 
   4   4  11      592.41      541.13     40.87 o 
   6   4  11     1895.47     2062.58     55.48 o 
   8   4  11      426.17      476.13     31.63 o 
  10   4  11      308.15      251.50     26.24 o 
  12   4  11      685.38      678.13     37.57 o 
  14   4  11        4.51        8.41     15.80 o 
  16   4  11      155.89      112.90     28.77 o 
  18   4  11      106.10       94.15     35.55 o 
  20   4  11      165.81      133.20     33.23 o 
  22   4  11      402.08      419.31     46.20 o 
  24   4  11       33.95       45.51     28.98 o 
 -21   5  11      166.66      153.66     28.83 o 
 -19   5  11       27.05       28.06     20.87 o 
 -17   5  11        1.62       -1.46     17.29 o 
 -15   5  11        0.23       18.02     30.79 o 
 -13   5  11       97.56       83.03     26.26 o 
 -11   5  11       40.85       38.31     16.91 o 
  -9   5  11       74.72      145.62     21.80 o 
  -7   5  11      248.54      293.29     33.54 o 
  -5   5  11      127.59       76.72     26.67 o 
  -3   5  11      112.12       73.73     17.88 o 
  -1   5  11        1.43      -15.31     11.51 o 
   1   5  11       28.57        3.15     17.62 o 
   3   5  11       12.79       18.29     18.72 o 
   5   5  11        5.04       -7.44     16.55 o 
   7   5  11      473.93      454.19     40.45 o 
   9   5  11     1265.29     1386.28     57.09 o 
  11   5  11       64.40       76.76     21.13 o 
  13   5  11      126.81       81.92     20.44 o 
  15   5  11        1.10      -26.12     20.60 o 
  17   5  11       14.40       35.15     27.57 o 
  19   5  11       16.65        4.83     26.03 o 
 -16   6  11       66.59       44.20     27.41 o 
 -14   6  11        1.42      -14.80     20.86 o 
 -12   6  11        3.59      -18.81     19.40 o 
 -10   6  11        8.12      -27.77     18.52 o 
  -8   6  11       20.32        3.67     22.09 o 
  -6   6  11       55.74       77.65     20.46 o 
  -4   6  11      162.29      152.06     23.69 o 
  -2   6  11        0.07       -0.10     15.19 o 
   0   6  11      100.17      108.35     21.30 o 
   2   6  11       20.93       27.62     16.58 o 
   4   6  11      108.03      120.43     27.67 o 
   6   6  11      339.19      389.94     41.28 o 
   8   6  11        6.64       30.75     39.42 o 
  10   6  11       27.22       77.91     38.26 o 
  12   6  11       77.81       55.39     34.52 o 
  14   6  11       22.55      -25.25     28.34 o 
 -30   0  12      176.58      213.84     62.61 o 
 -28   0  12      551.31      642.11     81.95 o 
 -26   0  12      263.24      394.20     68.54 o 
 -24   0  12      155.62       85.54     44.57 o 
 -22   0  12        9.05       22.67     36.84 o 
 -20   0  12     1322.14     1356.62     64.44 o 
 -18   0  12      986.88     1008.06     51.23 o 
 -16   0  12      309.46      376.23     35.14 o 
 -14   0  12      200.28      136.01     25.09 o 
 -12   0  12     2309.90     2385.22     72.55 o 
 -10   0  12       39.75       14.09     15.88 o 
  -8   0  12      665.15      532.68     52.06 o 
  -6   0  12      930.18      989.17     65.47 o 
  -4   0  12      432.36      364.61     45.10 o 
  -2   0  12     9636.22     9174.44    220.23 o 
   0   0  12      254.11      236.78     38.65 o 
   2   0  12      225.27      223.12     39.42 o 
   4   0  12     9592.14     9400.04    262.00 o 
   6   0  12     3185.71     3059.92     82.46 o 
   8   0  12     1032.76      991.80     55.68 o 
  10   0  12     3690.53     3503.57     90.68 o 
  12   0  12     1457.06     1487.59     58.98 o 
  14   0  12     1788.47     1728.39     64.63 o 
  16   0  12       85.31       90.15     61.06 o 
  18   0  12       19.86       23.80     20.30 o 
  20   0  12     1345.52     1224.56     58.87 o 
  22   0  12       29.69       96.32     27.48 o 
  24   0  12       19.15        4.38     31.17 o 
  26   0  12      404.16      270.02     58.23 o 
  28   0  12      311.19      275.68     59.52 o 
 -29   1  12      365.31      438.00     52.27 o 
 -27   1  12      150.62      102.06     34.50 o 
 -25   1  12      160.64      173.50     37.41 o 
 -23   1  12       37.17       39.61     19.18 o 
 -21   1  12     1623.49     1616.45     56.72 o 
 -19   1  12       10.41       23.25     19.52 o 
 -17   1  12      228.83      213.61     20.86 o 
 -15   1  12        8.66       23.11     11.81 o 
 -13   1  12      449.98      454.89     25.59 o 
 -11   1  12      131.42      135.85     18.48 o 
  -9   1  12      625.14      631.08     55.92 o 
  -7   1  12      289.04      266.56     28.49 o 
  -5   1  12     1412.10     1234.91     68.69 o 
  -3   1  12       57.71       56.42     17.67 o 
  -1   1  12      594.72      552.59     47.79 o 
   1   1  12      214.35      216.24     21.85 o 
   3   1  12      134.98       93.46     20.66 o 
   5   1  12     2507.35     2337.62     58.20 o 
   7   1  12    14368.91    13813.28    284.82 o 
   9   1  12      624.44      626.18     29.10 o 
  11   1  12      317.32      379.71     39.76 o 
  13   1  12     1017.66     1042.61     36.33 o 
  15   1  12      141.36      139.79     30.20 o 
  17   1  12        0.00       -9.63     11.87 o 
  19   1  12      251.10      237.65     23.01 o 
  21   1  12      384.28      405.20     28.19 o 
  23   1  12      174.17      143.24     24.71 o 
  25   1  12      619.30      518.62     50.17 o 
  27   1  12        7.80       34.36     40.83 o 
 -28   2  12        9.92        2.07     53.97 o 
 -26   2  12       46.53       76.43     31.38 o 
 -24   2  12      670.38      680.72     43.27 o 
 -22   2  12        1.76       -4.77     15.69 o 
 -20   2  12       33.88       25.32     18.93 o 
 -18   2  12      199.92      221.87     26.75 o 
 -16   2  12      232.94      308.20     23.80 o 
 -14   2  12      790.44      770.95     31.72 o 
 -12   2  12      101.35      122.09     20.49 o 
 -10   2  12      268.72      255.54     24.21 o 
  -8   2  12      115.64      154.66     20.77 o 
  -6   2  12      822.97      735.82     60.05 o 
  -4   2  12      446.23      437.36     35.43 o 
  -2   2  12      547.45      589.35     32.32 o 
   0   2  12      148.26      153.34     25.07 o 
   2   2  12      914.08     1008.69     51.81 o 
   4   2  12       29.52       -2.57     12.71 o 
   6   2  12      616.06      644.44     33.51 o 
   8   2  12     2139.56     2029.39     60.82 o 
  10   2  12       75.27      127.22     20.17 o 
  12   2  12       83.06       36.75     16.00 o 
  14   2  12       39.47       67.77     18.04 o 
  16   2  12      202.40      189.11     21.39 o 
  18   2  12      165.64      188.76     22.30 o 
  20   2  12       42.57      -19.29     15.18 o 
  22   2  12       18.36        2.76     26.76 o 
  24   2  12        5.23      -23.17     17.15 o 
  26   2  12      177.62      125.61     25.72 o 
 -27   3  12        5.28      -27.53     27.83 o 
 -25   3  12        6.37       17.46     19.63 o 
 -23   3  12      511.27      501.77     39.53 o 
 -21   3  12        5.56        5.80     16.78 o 
 -19   3  12       65.30       67.78     20.68 o 
 -17   3  12      129.66      150.74     24.35 o 
 -15   3  12        0.69       -7.00     11.75 o 
 -13   3  12      815.20      899.89     50.42 o 
 -11   3  12        7.09        2.89     16.56 o 
  -9   3  12      284.94      259.95     26.36 o 
  -7   3  12       10.62       25.81     14.31 o 
  -5   3  12      410.95      322.78     33.60 o 
  -3   3  12     1173.18     1296.37    137.63 o 
  -1   3  12      674.86      677.20     42.99 o 
   1   3  12      531.92      475.49     37.85 o 
   3   3  12      173.98      198.99     21.74 o 
   5   3  12      865.76      919.95     37.81 o 
   7   3  12       45.95       18.56     14.04 o 
   9   3  12        1.61      -17.49     12.13 o 
  11   3  12       39.96       49.95     36.99 o 
  13   3  12        0.08       17.98     15.07 o 
  15   3  12      300.46      341.58     38.22 o 
  17   3  12      113.99      106.66     26.15 o 
  19   3  12        6.89      -29.28     20.21 o 
  21   3  12       65.40       41.16     36.58 o 
  23   3  12      441.47      367.78     43.58 o 
 -24   4  12       18.41       26.56     22.90 o 
 -22   4  12      346.74      361.49     44.27 o 
 -20   4  12        3.59       -5.24     18.66 o 
 -18   4  12       79.26       42.32     35.33 o 
 -16   4  12       18.63       -7.43     15.33 o 
 -14   4  12      260.73      308.65     38.08 o 
 -12   4  12        1.12        7.85     18.12 o 
 -10   4  12        0.32      -24.67     18.87 o 
  -8   4  12      264.04      266.26     25.98 o 
  -6   4  12       11.12       10.99     19.51 o 
  -4   4  12      112.54       72.23     25.60 o 
  -2   4  12      278.49      285.46     33.40 o 
   0   4  12       85.63       44.55     22.29 o 
   2   4  12      584.00      620.46     44.51 o 
   4   4  12       12.36       13.07     18.75 o 
   6   4  12     2147.18     2270.19     77.57 o 
   8   4  12        7.65       13.21     15.20 o 
  10   4  12       14.25       15.49     16.93 o 
  12   4  12       51.04       48.57     29.79 o 
  14   4  12       15.48       36.02     18.76 o 
  16   4  12      102.40      136.13     53.07 o 
  18   4  12       48.23       22.12     26.41 o 
  20   4  12       51.01       41.75     29.20 o 
  22   4  12        5.29      -25.14     26.45 o 
 -19   5  12      260.37      203.01     30.39 o 
 -17   5  12       27.98       -0.27     18.67 o 
 -15   5  12       63.21       89.16     31.17 o 
 -13   5  12       53.43       53.56     41.09 o 
 -11   5  12      457.83      394.70     31.82 o 
  -9   5  12      462.87      477.64     33.54 o 
  -7   5  12       61.91       67.67     18.90 o 
  -5   5  12       65.95       62.40     18.53 o 
  -3   5  12        0.02       11.16     15.32 o 
  -1   5  12       67.50       27.37     19.49 o 
   1   5  12       69.12       19.53     19.85 o 
   3   5  12      510.56      633.88     47.72 o 
   5   5  12       53.59       58.32     22.86 o 
   7   5  12      908.09     1010.67     56.47 o 
   9   5  12       40.85       35.66     23.96 o 
  11   5  12        0.04       -0.29     39.03 o 
  13   5  12        4.69      -14.57     21.16 o 
  15   5  12        5.01        0.44     25.59 o 
  17   5  12        7.20        9.00     26.28 o 
 -12   6  12       58.84       55.29     28.15 o 
 -10   6  12        8.75      -10.28     38.13 o 
  -8   6  12        0.22        4.19     16.84 o 
  -6   6  12       69.85       82.16     22.96 o 
  -4   6  12       73.47       53.62     20.34 o 
  -2   6  12       20.53       24.09     18.11 o 
   0   6  12      289.51      291.76     38.77 o 
   2   6  12      241.02      309.58     59.77 o 
   4   6  12      113.77       82.84     30.40 o 
   6   6  12       36.43       -6.89     20.66 o 
   8   6  12        6.12       22.54     24.42 o 
  10   6  12        9.53       -6.14     21.17 o 
 -27   1  13      430.99      517.74     53.27 o 
 -25   1  13       36.49       16.87     24.40 o 
 -23   1  13      372.33      408.73     54.50 o 
 -21   1  13      273.87      275.07     30.35 o 
 -19   1  13      198.21      229.22     26.12 o 
 -17   1  13      117.96      144.95     19.70 o 
 -15   1  13      202.17      179.54     25.62 o 
 -13   1  13      137.53      142.42     21.66 o 
 -11   1  13     1375.22     1317.21     70.88 o 
  -9   1  13      653.16      672.58     42.55 o 
  -7   1  13       53.61       31.91     16.50 o 
  -5   1  13      897.99      915.31     47.08 o 
  -3   1  13     2064.54     2034.02     68.28 o 
  -1   1  13       19.64       23.03     16.45 o 
   1   1  13      615.11      681.76     34.39 o 
   3   1  13      127.56      124.16     19.82 o 
   5   1  13     1631.16     1592.15     49.51 o 
   7   1  13      629.30      574.73     33.48 o 
   9   1  13      155.44      154.23     21.38 o 
  11   1  13        3.64      -14.02     11.03 o 
  13   1  13     1114.33     1100.64     38.77 o 
  15   1  13       79.26       84.23     16.94 o 
  17   1  13        5.90        6.94     13.65 o 
  19   1  13      249.71      239.27     24.49 o 
  21   1  13       10.50        4.07     18.01 o 
  23   1  13       42.88       83.39     23.54 o 
  25   1  13       38.65       48.31     29.23 o 
 -26   2  13      131.96      137.43     36.35 o 
 -24   2  13       15.29       25.31     20.00 o 
 -22   2  13      409.98      437.30     36.42 o 
 -20   2  13      136.28      134.60     24.92 o 
 -18   2  13       88.42       50.68     18.57 o 
 -16   2  13       80.56       76.35     24.02 o 
 -14   2  13      104.45       92.02     20.54 o 
 -12   2  13      428.59      397.70     30.51 o 
 -10   2  13      131.76       97.20     21.70 o 
  -8   2  13      917.15      930.25     48.58 o 
  -6   2  13      779.39      772.63     86.34 o 
  -4   2  13      645.74      574.23     40.51 o 
  -2   2  13     1161.18     1182.93    100.79 o 
   0   2  13      160.93      168.81     21.16 o 
   2   2  13      570.70      565.92     33.84 o 
   4   2  13      321.10      334.15     27.22 o 
   6   2  13      711.32      676.79     35.97 o 
   8   2  13       17.25       19.04     14.71 o 
  10   2  13      797.90      826.72     40.24 o 
  12   2  13     1009.29     1042.33     43.91 o 
  14   2  13      150.01      164.17     37.06 o 
  16   2  13      243.15      241.02     27.95 o 
  18   2  13       63.71       59.93     17.42 o 
  20   2  13       37.67       51.02     21.33 o 
  22   2  13      345.01      368.99     43.78 o 
  24   2  13       11.89       40.02     21.29 o 
 -23   3  13        1.80        1.35     20.39 o 
 -21   3  13       40.53        5.29     28.99 o 
 -19   3  13       50.65       49.10     20.80 o 
 -17   3  13      107.05       60.35     45.86 o 
 -15   3  13      781.18      774.03     48.51 o 
 -13   3  13       93.44      134.83     22.60 o 
 -11   3  13      280.02      290.47     28.15 o 
  -9   3  13      648.18      603.65     43.07 o 
  -7   3  13        1.46       -3.65     15.09 o 
  -5   3  13       27.40       68.27     20.22 o 
  -3   3  13      196.40      199.06     30.14 o 
  -1   3  13        0.25       -9.65     15.95 o 
   1   3  13      253.91      209.99     30.84 o 
   3   3  13      543.05      537.97     42.18 o 
   5   3  13      907.93      945.79     40.89 o 
   7   3  13     4735.34     4796.69     92.59 o 
   9   3  13        1.73       -1.38     14.66 o 
  11   3  13      312.47      328.36     29.91 o 
  13   3  13       94.62       99.65     21.14 o 
  15   3  13      100.88       54.10     20.10 o 
  17   3  13       60.36       59.25     20.91 o 
  19   3  13      653.26      635.42     50.72 o 
  21   3  13       16.58       -8.91     57.45 o 
 -20   4  13        3.05      -19.56     25.18 o 
 -18   4  13        3.93      -31.62     21.08 o 
 -16   4  13       66.81       83.45     30.55 o 
 -14   4  13       75.76       38.27     53.72 o 
 -12   4  13        6.55       15.76     16.04 o 
 -10   4  13      455.16      468.99     33.66 o 
  -8   4  13      102.82       56.73     22.32 o 
  -6   4  13       53.74       18.70     23.44 o 
  -4   4  13      188.22      243.62     33.55 o 
  -2   4  13        6.27       16.07     18.72 o 
   0   4  13       38.09       52.40     22.12 o 
   2   4  13     1139.05     1206.14     58.46 o 
   4   4  13       40.76       50.92     29.76 o 
   6   4  13        0.45        9.90     19.00 o 
   8   4  13      529.42      650.87     48.82 o 
  10   4  13       86.80      166.12     25.73 o 
  12   4  13        2.41       32.01     19.03 o 
  14   4  13        0.53       -4.45     16.77 o 
  16   4  13       92.23      148.28     32.70 o 
  18   4  13       17.74        3.70     24.62 o 
 -15   5  13       51.68       13.89     27.31 o 
 -13   5  13      134.83      143.98     34.77 o 
 -11   5  13       95.34      103.73     30.32 o 
  -9   5  13       39.11       64.39     20.89 o 
  -7   5  13        0.83      -14.79     16.96 o 
  -5   5  13       29.51       31.85     21.49 o 
  -3   5  13        3.91       23.75     18.76 o 
  -1   5  13      123.40      107.51     26.27 o 
   1   5  13        1.85      -18.87     21.26 o 
   3   5  13      219.21      266.05     37.22 o 
   5   5  13      482.20      514.54    104.61 o 
   7   5  13      106.65       81.60     26.59 o 
   9   5  13        1.47       42.75     23.44 o 
  11   5  13       16.75       10.79     23.45 o 
  13   5  13       14.81        0.52     37.10 o 
  -4   6  13       60.62       79.35     28.15 o 
  -2   6  13        3.43       26.50     28.98 o 
   0   6  13      122.57      102.24     35.04 o 
   2   6  13        9.23      -29.11     29.37 o 
 -24   0  14       93.98       95.32     47.15 o 
 -22   0  14      183.52      247.08     54.62 o 
 -20   0  14       51.68       35.81     23.99 o 
 -18   0  14      598.15      728.97     66.23 o 
 -16   0  14        7.27       17.26     26.02 o 
 -14   0  14       20.08       28.60     24.99 o 
 -12   0  14     3924.51     3743.97    139.08 o 
 -10   0  14      113.76       79.09     28.34 o 
  -8   0  14      488.13      378.78     51.54 o 
  -6   0  14      128.06      187.30     40.45 o 
  -4   0  14     1437.05     1505.39     87.39 o 
  -2   0  14      277.80      320.00     47.93 o 
   0   0  14      210.86      272.07     45.86 o 
   2   0  14     4753.57     4589.31    155.39 o 
   4   0  14      592.50      736.72     66.23 o 
   6   0  14     1062.51     1081.17     71.14 o 
   8   0  14      193.68      196.90     30.58 o 
  10   0  14      308.77      272.72     34.36 o 
  12   0  14       48.79       31.64     23.31 o 
  14   0  14       53.01       24.67     19.74 o 
  16   0  14      153.55      217.99     34.79 o 
  18   0  14      720.70      707.76    110.17 o 
  20   0  14       55.10      115.59     30.41 o 
  22   0  14     1139.80      970.62     60.14 o 
 -25   1  14        0.04       62.25     30.34 o 
 -23   1  14       21.52       67.50     33.10 o 
 -21   1  14       34.55       38.62     20.50 o 
 -19   1  14      126.46      140.75     44.44 o 
 -17   1  14       20.41       -5.10     15.98 o 
 -15   1  14        1.36      -13.40     16.49 o 
 -13   1  14       14.76       29.45     18.66 o 
 -11   1  14     1175.40     1222.83     56.03 o 
  -9   1  14       19.22       24.40     21.25 o 
  -7   1  14      349.93      296.41     32.84 o 
  -5   1  14       46.76       31.25     18.72 o 
  -3   1  14      635.76      514.00     40.01 o 
  -1   1  14      390.25      386.65     37.25 o 
   1   1  14      195.02      144.92     26.41 o 
   3   1  14      303.82      286.34     27.12 o 
   5   1  14     3181.55     3108.39     73.21 o 
   7   1  14     1246.37     1267.78     47.25 o 
   9   1  14       32.56       32.69     15.82 o 
  11   1  14       41.69       46.07     18.36 o 
  13   1  14        1.54        5.22     13.53 o 
  15   1  14      227.64      181.02     22.55 o 
  17   1  14       19.14       16.82     16.62 o 
  19   1  14     1014.94      940.92     41.04 o 
  21   1  14      139.02      210.30     32.47 o 
  23   1  14        4.26       36.06     21.30 o 
 -24   2  14       56.16       61.07     23.23 o 
 -22   2  14      301.89      417.23     46.54 o 
 -20   2  14       85.53       50.67     73.55 o 
 -18   2  14       92.41       62.25     28.90 o 
 -16   2  14      506.46      479.89     41.49 o 
 -14   2  14      143.46      161.50     28.09 o 
 -12   2  14       33.10       33.16     42.77 o 
 -10   2  14      437.56      445.85     56.05 o 
  -8   2  14      625.42      537.52     42.05 o 
  -6   2  14      166.58      274.40     33.25 o 
  -4   2  14        0.31        9.74     15.93 o 
  -2   2  14      171.44      188.75     59.77 o 
   0   2  14       16.61       18.27     18.82 o 
   2   2  14      997.80      924.12     39.70 o 
   4   2  14      803.03      894.08     71.09 o 
   6   2  14       49.03       52.99     18.19 o 
   8   2  14      186.69      219.21     32.24 o 
  10   2  14      369.89      409.06     32.59 o 
  12   2  14       70.21       51.17     17.68 o 
  14   2  14      353.06      295.79     41.48 o 
  16   2  14       49.38       68.32     19.76 o 
  18   2  14       64.22       42.56     19.13 o 
  20   2  14       37.67       47.36     22.56 o 
 -21   3  14       46.82       93.54     39.67 o 
 -19   3  14      361.93      356.47     44.99 o 
 -17   3  14       22.99       -5.55     22.90 o 
 -15   3  14       30.84        2.83     26.53 o 
 -13   3  14      218.46      282.20     34.52 o 
 -11   3  14      143.47      188.75     30.99 o 
  -9   3  14       50.30       44.82     22.04 o 
  -7   3  14        0.07      -20.91     14.88 o 
  -5   3  14       79.16       61.75     21.70 o 
  -3   3  14        1.29      -17.51     16.03 o 
  -1   3  14       24.65       31.49     33.36 o 
   1   3  14       63.71       24.62     20.86 o 
   3   3  14      995.62     1176.30     58.58 o 
   5   3  14       14.75      -11.60     16.46 o 
   7   3  14        4.38       24.66     17.07 o 
   9   3  14       73.55       91.88     30.64 o 
  11   3  14        0.42      -17.79     14.97 o 
  13   3  14      161.32      136.01     32.30 o 
  15   3  14      210.78      281.59     32.07 o 
  17   3  14       51.65       54.84     28.28 o 
  19   3  14       55.30      106.54     38.00 o 
 -18   4  14       38.26       23.24     28.96 o 
 -16   4  14       44.27       69.24     33.62 o 
 -14   4  14       71.11       69.04     36.07 o 
 -12   4  14       14.59       26.22     20.43 o 
 -10   4  14       26.27       17.61     20.04 o 
  -8   4  14      108.45      104.02     27.05 o 
  -6   4  14      453.24      428.16     42.19 o 
  -4   4  14      113.28      144.40     35.17 o 
  -2   4  14       49.03       51.59     23.31 o 
   0   4  14      263.54      273.51     36.82 o 
   2   4  14      134.65      110.17     31.69 o 
   4   4  14       56.99       63.26     23.85 o 
   6   4  14      226.24      172.38     31.97 o 
   8   4  14      134.38      145.09     30.42 o 
  10   4  14      227.97      168.66     33.40 o 
  12   4  14       10.41       -0.14     17.71 o 
  14   4  14        0.84      -22.52     16.33 o 
 -11   5  14        5.47      -13.40     29.63 o 
  -9   5  14       22.34       40.44     24.77 o 
  -7   5  14       65.63      107.66     36.71 o 
  -5   5  14       29.60       56.06     31.30 o 
  -3   5  14       27.99       60.84     23.03 o 
  -1   5  14       74.39       83.18     27.34 o 
   1   5  14       16.50       11.71     21.79 o 
   3   5  14      253.40      173.82     33.88 o 
   5   5  14        6.55       31.94     23.59 o 
   7   5  14      278.92      259.50     39.33 o 
   9   5  14      133.33      177.86     35.47 o 
 -21   1  15      359.44      417.14     61.58 o 
 -19   1  15      267.19      319.48     54.37 o 
 -17   1  15        6.60       19.76     21.77 o 
 -15   1  15      177.39      242.44     32.66 o 
 -13   1  15      159.49      201.26     30.68 o 
 -11   1  15      244.14      295.28     35.96 o 
  -9   1  15      336.84      371.42     38.24 o 
  -7   1  15       49.44       61.58     24.22 o 
  -5   1  15       88.50       59.08     21.38 o 
  -3   1  15      122.68      187.84     30.44 o 
  -1   1  15      825.77      788.58     50.42 o 
   1   1  15      492.04      506.77     47.03 o 
   3   1  15      611.56      656.59     74.35 o 
   5   1  15      392.03      447.18     33.79 o 
   7   1  15      485.08      457.75     34.16 o 
   9   1  15        8.67        3.68     15.20 o 
  11   1  15       88.07       90.15     21.13 o 
  13   1  15      179.27      196.30     27.05 o 
  15   1  15      190.10      215.71     40.40 o 
  17   1  15       25.38       43.24     18.53 o 
  19   1  15      172.84      176.65     25.52 o 
 -20   2  15       35.86       96.87     42.51 o 
 -18   2  15      150.89      127.79     44.06 o 
 -16   2  15       50.14       68.89     25.56 o 
 -14   2  15      208.89      223.48     38.38 o 
 -12   2  15       59.82       74.61     46.89 o 
 -10   2  15      234.74      240.37     38.39 o 
  -8   2  15      374.78      286.81     35.77 o 
  -6   2  15      253.45      240.68     75.10 o 
  -4   2  15        7.98       -1.99     17.03 o 
  -2   2  15       33.36       38.95     21.13 o 
   0   2  15      160.16      151.34     29.11 o 
   2   2  15     1906.54     1905.27     95.26 o 
   4   2  15      471.86      494.99     34.62 o 
   6   2  15       20.74       27.92     17.32 o 
   8   2  15      187.90      142.38     24.27 o 
  10   2  15        0.13        7.84     16.79 o 
  12   2  15      676.21      800.26     64.05 o 
  14   2  15        7.15       15.41     18.14 o 
  16   2  15       87.72      170.46     28.55 o 
  18   2  15       80.04      138.37     31.02 o 
 -17   3  15        0.12        7.47     30.66 o 
 -15   3  15       44.46       13.91     30.14 o 
 -13   3  15      284.29      297.38     37.39 o 
 -11   3  15      155.99      118.05     26.89 o 
  -9   3  15       56.03       74.94     28.72 o 
  -7   3  15      960.79     1067.53     58.49 o 
  -5   3  15       14.61       33.15     21.64 o 
  -3   3  15      247.76      333.13     38.21 o 
  -1   3  15      102.26       89.26     25.46 o 
   1   3  15       23.11       16.27     19.83 o 
   3   3  15      270.19      327.75    116.72 o 
   5   3  15     1614.41     1590.11     71.25 o 
   7   3  15      229.01      165.02     31.04 o 
   9   3  15      292.42      299.13     45.12 o 
  11   3  15        9.19       -0.43     17.40 o 
  13   3  15       16.73        2.87     20.03 o 
  15   3  15       90.69      114.53     24.99 o 
 -12   4  15        4.61        0.89     20.31 o 
 -10   4  15       30.07       12.12     25.51 o 
  -8   4  15      719.09      828.91     56.20 o 
  -6   4  15       32.58        1.13     30.14 o 
  -4   4  15       44.11       31.23     23.58 o 
  -2   4  15       69.71       97.77     27.22 o 
   0   4  15      235.52      242.13     42.64 o 
   2   4  15      188.36      190.63     33.48 o 
   4   4  15       11.59       36.30     41.86 o 
   6   4  15       76.78       99.48     28.74 o 
   8   4  15       25.75       26.28     33.75 o 
  10   4  15       36.62       29.80     25.94 o 
 -18   0  16       66.35       26.28     31.17 o 
 -16   0  16      352.19      358.91     57.46 o 
 -14   0  16       97.00      118.00     38.64 o 
 -12   0  16      264.05      212.04     47.41 o 
 -10   0  16     1835.73     1725.63    102.09 o 
  -8   0  16     1194.61     1377.31     90.99 o 
  -6   0  16      377.21      342.68     55.14 o 
  -4   0  16      764.11      760.71     73.96 o 
  -2   0  16        6.52        2.32     23.44 o 
   0   0  16        2.50       45.86     30.66 o 
   2   0  16      302.67      304.28     52.56 o 
   4   0  16      456.15      391.91     59.52 o 
   6   0  16      550.41      508.91     63.39 o 
   8   0  16      449.19      527.96     64.94 o 
  10   0  16        0.30      -21.31     19.95 o 
  12   0  16     1251.95     1318.52     66.88 o 
  14   0  16      358.54      325.76     42.16 o 
  16   0  16       79.52      117.44     31.80 o 
 -17   1  16       83.59       75.59     25.48 o 
 -15   1  16      122.82      140.69     29.23 o 
 -13   1  16      426.05      393.12     41.97 o 
 -11   1  16        2.60      -10.45     26.15 o 
  -9   1  16        4.31        3.40     17.64 o 
  -7   1  16       84.77      100.64     40.19 o 
  -5   1  16      473.97      504.38     69.30 o 
  -3   1  16      116.87       75.45     23.73 o 
  -1   1  16      585.61      487.68    128.32 o 
   1   1  16      203.79      208.84     33.23 o 
   3   1  16      319.66      323.38     38.54 o 
   5   1  16      303.60      273.57     51.27 o 
   7   1  16       13.77       -3.90     16.40 o 
   9   1  16        0.07       -5.87     17.67 o 
  11   1  16      110.45       97.55     24.24 o 
  13   1  16       10.99       -3.87     16.97 o 
  15   1  16      488.06      573.64     41.48 o 
 -16   2  16      142.85      186.50     33.14 o 
 -14   2  16      133.42      139.15     29.41 o 
 -12   2  16      267.76      322.32     94.43 o 
 -10   2  16        0.29       18.46     28.98 o 
  -8   2  16      345.72      280.35     36.67 o 
  -6   2  16      247.94      319.05     89.02 o 
  -4   2  16       98.99      103.70     27.18 o 
  -2   2  16        0.27       -3.81     18.55 o 
   0   2  16      592.73      593.13     48.24 o 
   2   2  16        0.26        8.48     19.35 o 
   4   2  16      112.72       97.83     26.79 o 
   6   2  16       81.41       96.74     21.77 o 
   8   2  16        7.51       15.39     17.23 o 
  10   2  16       26.78       32.06     20.51 o 
  12   2  16        3.80       43.02     20.20 o 
  14   2  16        0.48       19.27     19.50 o 
 -13   3  16        0.85       -7.18     20.43 o 
 -11   3  16      181.96      171.48     39.29 o 
  -9   3  16        0.09      -10.72     24.22 o 
  -7   3  16       28.85       14.57     21.57 o 
  -5   3  16       60.26      124.44     28.54 o 
  -3   3  16       44.68       53.78     25.35 o 
  -1   3  16        1.65      -15.52     18.96 o 
   1   3  16       28.28       65.90     48.05 o 
   3   3  16      298.36      298.16     40.45 o 
   5   3  16      781.13      901.93     59.73 o 
   7   3  16       26.90       12.96     25.25 o 
   9   3  16      139.12      174.74     34.52 o 
  -4   4  16       17.45        1.18     22.01 o 
  -2   4  16       31.38       79.25     26.81 o 
   0   4  16        0.29       22.65     28.60 o 
 -13   1  17      354.43      364.76     41.32 o 
 -11   1  17      491.23      564.85     49.15 o 
  -9   1  17      132.19      148.03     44.44 o 
  -7   1  17      160.26      170.66     31.39 o 
  -5   1  17       54.42       75.34     24.96 o 
  -3   1  17       45.50       52.23     23.48 o 
  -1   1  17       82.98      105.23     40.71 o 
   1   1  17        2.68       -0.68     19.02 o 
   3   1  17      401.67      491.26     47.17 o 
   5   1  17      341.71      430.48     46.51 o 
   7   1  17       10.47       17.88     22.84 o 
   9   1  17       79.05       95.44     46.54 o 
 -10   2  17      266.84      211.86     36.25 o 
  -8   2  17      379.03      407.74     45.29 o 
  -6   2  17       91.10       79.01     25.50 o 
  -4   2  17       73.50       39.01     23.38 o 
  -2   2  17       14.86       18.28     41.99 o 
   0   2  17       85.92       70.33     59.77 o 
   2   2  17      328.59      360.60     43.77 o 
   4   2  17      431.11      468.45     47.84 o 
   6   2  17        0.48       13.30     21.64 o 
  -2   0  18       65.90       26.02     36.33 o 
   0   0  18        0.27      -34.27     26.79 o 
                                                 
